# Supplementary material for: Chromosome-level genome and the identification of sex chromosomes in Uloborus diversus
Source: Gigascience. 2023 Feb 10;12:giad002. doi: 10.1093/gigascience/giad002 (PMC9912274; doi:10.1093/gigascience/giad002)
Supplement: giad002_Spidroin_sequences [file giad002_spidroin_sequences.txt]

>Uloborus diversus AcSp
MIWFTSFGLALLLFLSQHHGVESRKKQMDLSRSPWRNLRTTQNFMNCLVQRIAASPQFPQ
QEKADLEALVETMTKVMSEVSGNREKSAQISAMTMAFGSSMAEMIIAEEEGGATGIEQKT
DALCQALTQCFRYTLGTVDMHFIHEIKELIKVFAAEAASTDDNEIEIDETSSLSSSIYGS
ADFSSSTAISGSLDASLSSGASLTTAAGVSSGVVSSLQSTLLSSLQSTSVFSNTFSSNLS
VQNAVSLGQLLAQQIGRQYGLSNNDVNTLLSRIRNSLQTLQQGSAVRVYISAIIGPILEV
LATKGIVNGNNASQFASSFANALLQITANIAPRFGIPIPASAVQSDLTNVSQSISSSRSQ
TSSSVQSSTSAFGGISGPSPFGPQPSGPSFGPGPSLSGLTGFTSTFALGFKSTLASSTQF
QSIAQSNLDVQTRSSLISKVLINALSSLGISASVASSIAASTSQSLLSVSAGASAADVAT
AIAASVATSLQSSGVLTASNASTLSNQLASYVSSGLSSTASSLGIQLGASLGAGFRASAG
LSASTDISSSVEATSASTLSSSASSTSVVSSINAQLVPALAQTAVLNAAFSNINTQNAIR
IAELLTQQVGRQYGLSGSDVATASSQIRSALYSVQQGSASTAYVSAIVGPLITVLSSRGV
VNASNSSQVVSSLARAILQFTANVAPQFGISIPTSAVQSDLSTISQSLTTFSSQTSSSVD
SSTSAFGGISGLSGPSPYGPQPSGPSFGPGPSLSGLTGFTSTFALGFKSTLASSTQFQSI
AQSNLDVQTRSSLISKVLINALSSLGISASVASSIAASTSQSLLSVSAGASAADVATAIA
ASVATSLQSSGVLTASNASTLSNQLASYVSSGLSSTASSLGIQLGASLGAGFGASAGLSA
STDISSSVEATSASTLSSSASSTSVVSSINAQLVPALAQTAVLNAAFSNINTQNAIRIAE
LLTQQVGRQYGLSGSDVATASSQIRSALYSVQQGSASTAYVSAIVGPLITVLSSRGVVNA
SNSSQVVSSLARAILQFTANVAPQFGISIPTSAVQSDLSTISQSLTTFSSQTSSSVDSST
SAFGGISGLSGPSPYGPQPSGPSFGPGPSLSGLTGFTSTFALGFKSTLASSTQFQSIAQS
NLDVQTRSSLISKVLINALSSLGISGSVASSIAASTSQSLLSVSAGASAADVATAIAASV
ATSLQSSGVLTASNASTLSNQLASYVSSGLSSTASSLGIQLGASLGAGFGASAGLSASTD
ISSSVEATSASTLSSSASSTSVVSSINAQLVPALAQTAVLNAAFSNINTQNAIRIAELLT
QQVGRQYGLSGSDVATASSQIRSALYSVQQGSASTAYVSAIVGPLITVLSSRGVVNASNS
SQVVSSLANAILQFTANVAPQFGISIPTSAVQSDLSTISQSLTTFSSQTSSSVDSSTSAF
GGISGLSGPSPYGPQPSGPSFGPGPSLSGLTGFTSTFALGFKSTLASSTQFQSIAQSNLD
VQTRSSLISKVLINALSSLGISASVASSIAASTSQSLLSVSAGASAADVATAIAASVATS
LQSSGVLTASNASTLSNQLASYVSSGLSSTASSLGIQLGASLGAGFGASAGLSASTDISS
SVEATSASTLSSSASSTSVVSSINAQLVPALAQTAVLNAAFSNINTQNAIRIAELLTQQV
GRQYGLSGSDVATASSQIRSALYSVQQGSASTAYVSAIVGPLITVLSSRGVVNASNSSQV
VSSLANAILQFTANVAPQFGISIPTSAVQSDLSTISQSLTTFSSQTSSSVDSSTSAFGGI
SGLSGPSPYGPQPSGPSFGPGPSLSGLTGFTSTFALGFKSTLASSTQFQSIAQSNLDVQT
RSSLISKVLINALSSLGISASVASSIAASTSQSLLSVSAGASAADVATAIAASVATSLQS
SGVLTASNASTLSNQLASYVSSGLSSTASSLGIQLGASLGAGFGASAGLSASTDISSSVE
ATSASTLSSSASSTSVVSSINAQLVPALAQTAVLNAAFSNINTQNAIRIAELLTQQVGRQ
YGLSGSDVATASSQIRSALYSVQQGSASTAYVSAIVGPLITVLSSRGVVNAGNSSQVVSS
LANAILQFTANVAPQFGISIPTSAVQSDLSTISQSLTTFSSQTSSSVDSSTSAFGGISGL
SGPSPYGPQPSGPSFGPGPSLSGLTGFTSTFALGFKSTLASSTQFQSIAQSNLDVQTRSS
LISKVLINALSSLGISASVASSIAASTSQSLLSVSAGASAADVATAIAASVATSLQSSGV
LTASNASTLSNQLASYVSSGLSSTASSLGIQLGASLGAGFGASAGLSASTDISSSVEATS
ASTLSSSASSTSVVSSINAQLVPALAQTAVLNAAFSNINTQNAIRIAELLTQQVGRQYGL
SGSDVATASSQIRSALYSVQQGSASTAYVSAIVGPLITVLSSRGVVNASNSSQVVSSLAN
AILQFTANVAPQFGISIPTSAVQSDLSTISQSLTTFSSQTSSSVDSSTSAFGGISGLSGP
SPYGPQPSGPSFGPGPSLSGLTGFTSTFALGFKSTLASSTQFQSIAQSNLDVQTRSSLIS
KVLINALSSLGISASVASSIAASTSQSLLSVSAGASAADVATAIAASVATSLQSSGVLTA
SNASTLSNQLASYVSSGLSSTASSLGIQLGASLGAGFGASAGLSASTDISSSVEATSAST
LSSSASSTSVVSSINAQLVPALAQTAVLNAAFSNINTQNAIRIAELLTQQVGRQYGLSGS
DVATASSQIRSALYSVQQGSASTAYVSAIVGPLITVLSSRGVVNASNSSQVVSSLANAIL
QFTANVAPQFGISIPTSAVQSDLSTISQSLTTFSSQTSSSVDSSTSAFGGISGLSGPSPY
GPQPSGPSFGPGPSLSGLTGFTSTFALGFKSTLASSTQFQSIAQSNLDVQTRSSLISKVL
INALSSLGISASVASSIAASTSQSLLSVSAGASAADVATAIAASVATSLQSSGVLTASNA
STLSNQLASYVSSGLSSTASSLGIQLGASLGAGFGASAGLSASTDISSSVEATSASTLSS
SASSTSVVSSINAQLVPALAQTAVLNAAFSNINTQNAIRIAELLTQQVGRQYGLSGSDVA
TASSQIRSALYSVQQGSASTAYVSAIVGPLITVLSSRGVVNASNSSQVVSSLARAILQFT
ANVAPQFGISIPTSAVQSDLSTISQSLTTFSSQTSSSVDSSTSAFGGISGLSGPSPYGPQ
PSGPSFGPGPSLSGLTGFTSTFALGFKSTLASSTQFQSIAQSNLDVQTRSSLISKVLINA
LSSLGISASVASSIAASTSQSLLSVSAGASAADVATAIAASVATSLQSSGVLTASNASTL
SNQLASYVSSGLSSTASSLGIQLGASLGAGFGASAGLSASTDISSSVEATSASTLSSSAS
STSVVSSINAQLVPALAQTAVLNAAFSNIDTQNAIRIAELLTQQVGRQYGLSGSDVATAS
SQIRSALYSVQQGSASTAYVSAIVGPLITVLSSRGVVNASNSSQVVSSLANAILQFTANV
APQFGISIPTSAVQSDLSTISQSLTTFSSQTSSSVDSSTSAFGGISGLSGPSPYGPQPSG
PSFGPGPSLSGLTGFTSTFALGFKSTLASSTQFQSIAQSNLDVQTRSSLISKVLINALSS
LGISASVASSIAASTSQSLLSVSAGASAADVATAIAASVATSLQSSGVLTASNASTLSNQ
LASYVSSGLSSTASSLGIQLGASLGAGFGASAGLSASTDISSSVEATSASTLSSSASSTS
VVSSINAQLVPALAQTAVLNAAFSNINTQNAIRIAELLTQQVGRQYGLSGSDVATASSQI
RSALYSVQQGSASTAYVSAIVGPLITVLSSRGVVNASNSSQVVSSLANAILQFTANVAPQ
FGISIPTSAVQSDLSTISQSLTTFSSQTSSSVDSSTSAFGGISSLSGPSPYGPQPSGPSF
GPGPSLSGLTGFTSTFALGFKSTLASSTQFQSIAQSNLDVQTRSSLISKVLINALSSLGI
SASVASSIAASTSQSLLSVSAGASAADVATAIAASVATSLQSSGVLTASNASTLSNQLAS
YVSSGLSSTASSLGIQLGASLGAGFGASAGLSASTDISSSVEATSASTLSSSASSTSVVS
SINAQLVPALAQTAVLNAAFSNINTQNAIRIAELLTQQVGTQYGLSGSDVATASSQIRSA
LYSVQQGSASTAYVSAIVGPLITVLSSRGVVNASNSSQVVSSLANAILQFTANVAPQFGI
SIPTSAVQSDLSTISQSLTTFSSQTSSSVDSSTSAFGGISGLSGPSPYGPQPSGPSFGPG
PSLSGLTGFTSTFALGFKSTLASSTQFQSIAQSNLDVQTRSSLISKVLINALSSLGISAS
VASSIAASTSQSLLSVSAGASAADVATAIAASVATSLQSSGLLTASNASTLSNQLASYVS
SGLSSTASSLGIQLGASLGAGFGASAGLSASTDISSSVEATSASTLSSSASSTSVVSSIN
AQLVPALAQTAVLNAAFSNINTQNAIRIAELLTQQVGRQYGLSGSDVATASSQIRSALYS
VQQGSASTAYVSAIVGPLITVLSSRGVVNASNSSQVVSSLANAILQFTANVAPQFGISIP
TSAVQSDLSTISQSLTAISSQTSSSVDSSTSAFGGISGPSGPSPYGPQPSGPSFGPGPSF
SGLTGFTGTFALGFQSALASSTQFQSIAQSNLDVQTRSSLISKVLINALSSLGISASVAS
SIAASTSQSLLSVSAGASAADVATAIASSVATSLQSSGYLSDSNASQLGNSLASSISSVA
LNVAADLGVSLSASANLSSSLGASAGISSSFDASSASSTSLSSSSSLSSQQQVTSSAAVS
LNSVITSPVGLASPQASSRVRYLSQLALNAISPQGFNVEAFVSQLGTIMAQARAMGMSAS
DATIETLLEGLLSLVQALGSCQAGSYNPARSVEASNIFLSAIQSTLSS
>Uloborus diversus AmSp
MRRHTGLILFFTSLVIKSSDAMVANPVSPWSETRLAESFISNFIYSLRSYGAFNDAEITD
ISDVALILVTEVDRIVSKGIPSENKFKRLNTLFATSIADIIATDIGQTNRETKIICVERS
LKDAFLKTTGTVDELFVKEIRKLINLFSKEKGRNNQMERQGTGTLNGFSEHKSAQRTVTE
NDQNSNHSQVHQNGVSYFQKPNPRNYDLTNPAAISSNAGVHVNEIDTKRFPESSKLSVQP
MYTIYGESSVLNNKEHNEYSFPNVLSEGENEIPLSQEEFRLNSDFNGSKQMLFSSESIPV
KTTFIGQSENSNYDFVPGHVITSDELNFKRFSDSRDSASGLNQTFIPETFAPEDLVIKSD
ASNGLVAQNVDSNFNRNVYTPQEISPYGVRQGIKPIEDSEKYYLNQQWDESNLKPNFNQE
FSQPFNINQDVRKDDLKVNFSPDYEADNLKLGFDHEGKVNFDFNQDLSNGVISEQNFVNQ
DHIPRLFQEPNQLVLDDLNASKYFEASNSYVASQNQQSVAAELHNTSDATFNALGTQYNP
HQNFKNYIADQESPTTLEIAENGMSELSSKEAFSSKKANAHVKQTYQTHQQVPAAPVPGD
TSFVINSQQSFKQYHASTSPINLLTEQKNISDHVSNNPEAPSFALPHMPSENGVLSNSAV
FSDNPVTFDRATESLSPVLTEKMKFHLNEDISKTPNFHSSSFINDDTAFANTQKENSSQY
FSNQIGLELNDSANNVEQFNAGTFFQEDVYHPNSIHDIIPEHGIQGENAQKKNAGQAFVY
QQEHQEWSNHLNNETNPLVSSAEAILPENVTNKNTDQTLVAEFGIQEYKLQPEFLGNAIE
IQDIASKIMDTLIKELKRNRAQYSKLNAEQIERPFNQTQQITNLNVSESRELSQITSSDK
SAYRKEQDDIEKKAFEKKRNNKANPDKVFFNAESHVKANGSNIASELYEDKNHKFTDVLI
SPAMGLSPEEINSIYQLPAQDGTEQYTDGSSDAKSNFEKEIDVITGQIKDLLLTKGDIFE
KKPTQSLVFTVASKLSSGRTHSAIPPIINKLLINNSFSIDEIPNALRFAYENAKNRDISQ
GHDALLLETLVDFSASLVHLLKFSTVGEIDLHNAVSTDNFVRDSLLKAFL
>Uloborus diversus CrSp
MDWLTRSAMLLLLIFFWCNGIFGQSIAGQEISTTSNINSAQNFATSFVNYIVASGVFPEQ
EEEDMKEFVQALSFAISSLTNSKWASHAKIEALCMAFASAMAELVVIEDDDGDHVSSDLK
TKVIADALGQAFKETTGSVNEAFIEEIKELIGMFAHAVVSGIDESEDLTVHLPSAPEHSE
KLASAFELASGTSSPAAAPPQQPESELSPLTEGLYKALVNDPGFNHVFEDDVTPAKINAI
ASAIAGSVASVKAFTPVGYSALVKAYMQASSDIKDGAAITDYARVFSNATAQVLKNAGVF
TGGISSEHITAAVEAISNGIATASITPTDSVSSTDAQVISDSDIASSVLSSHIPAYTAPA
GTPAVAINFAREIYSSLVSDPRFASIFQVPLSAQSVNVYLNAIAKALISINTFSLIRPEE
LLNSYQEAISGIAPGSASTVYGQTIARVTAFIFNKYKLLTPEIVSSVSNTIKSSLASALT
SAAQELSNEITGSVVPVIPVTDTTKLEITPEISQNAELIDEKNLEREASERPTQTSYAAI
PDYTAADDTPAVSVAFAKKIYNALISDNRFTNAFVSPLSPLRARLYLSALATEICSIPRF
SSITDAELEENYIEAISPIPTPSEPYVYAKEIASDTALIFYENNLLTWQAVTATSAAIPN
AVNNALSTASAQDSEFSAATGTTEGTTEYNEQIEEDEKTASSSQIAKEASYTVPAGTTPV
ARNFGKQIFNSLVSNPKFELLLEEPLSLTNLRLFLTALATSICSIPQFRVVAVNDLTTRY
TQAVTEIPAKSELQSYAQVIAQTTAEYMSAKKLLSLQAVSALSDSIDSTIQAALNSITLK
SKISVAEVGETAAETTAETEISEAATTQAAAYVTPAGASPAVANLGRGIYSALVSDPTFA
GAFSAPFSLLKAKPVIVALARRITSFPQFGGLPLSTLVPAYINAVQKVLPGSDPAAYAQA
LATTTAQALSAHNLLSPQVVAAVGGELHAAVAAALQATSQDPSAAAAAEREEGFAGEGLG
ALAAGEAEAGIGEEEEAAESEEAAEEVEEEFETSEEEELEEAAGLEGAAAFVAPAGLTPS
GLRFATTLYQKLLSNAAFTSSFRAGLSTQAATATLSQISIALSRLGAFSRLPVAVLTADF
TSGLGRLGVGAATSRYAQLVAGSIALEASRRRLITEGQETSLAESVVAAVSSGIEEARSA
GVIFGVEEAAAVVEAGETAAETTAETEISEAATTQAAAYVTPAGASPAAANLGRGIYSAL
VSDPTFAGAFSAPFSLLKAKPVIVALARRITSFPQFGGLPLSTLLPAYINAVQKVSPGSD
PAAYAQALATTTAQALSAHNLLSPQVVAAVGGELHSAVAAALQATSQDPSAAAAAEREEG
FAGEGLGALAAGEAEAGVGEEEEAAESEEAAEEVEEEFEASEEEELEEAAGLEGEAAFVA
PAGLTPSGLRFATTLYQQLLSNAVFTSAFRAGLSTQAATATLSHISTAVSGLGAFSRLPV
AVLTADFTSGLGRLGVGAAASRYAQLVAGSIALEASRRRLITDGQETSLAEAVVTAVSSG
IEEARSAGVISGVEEAAAIAEAGETAAETTAGTEISEAATAQAAAYVTPAGASPAAANLG
RGIYSALVSDPTFAGAFSAPFSLLKAKPVIVALARRITSFPQFGGLPLSTLVPAYINAVQ
KVLPGSDPAAYAQALATTTAQALSSNNLLSPQAVAAVGSQLHSAVAAALQAASQEPSAAA
AAEGEEGFAGEGVRALAEGEAEAGVGEEAEAAESEEAAEEVEEEFEASEEEELEEAAQLL
SNAVFTSAFRAGLSTQAATATLSHISTAVSGLGAFSRLPVAVLTADFTSGLGRLGVGAAA
SRYAQLVAGSIALEASRRRLITDGQETSLAEAVVTAVSSGIEEARSAGVISGVEEAAAIA
EAGETAAETTAGTEISEAATAQAAAYVTPAGASPAAANLGRGIYSALVSDPTFAGAFSAP
FSLLKAKPVIVALARRITSFPQFGGLPLSTLVPAYINAVQKVLPGSDPAAYAQALATTTA
QALSSNNLLSPQAVAAVGSQLHSAVAAALQAASQEPSAAAAAEGEEGFAGEGVRALAEGE
AEAGVGEEAEAAESEEAAEEVEEEFEASEEEELEEAAGLEGEAAFVAPAGLTPSGLRFAT
TLYQQLLSNAVFTSAFRAGLSTQAATATLSHISTAVSGLGAFSRLPVAVLTADFTSGLGR
LGVGAAASRYAQLVAGSIALEASRRRLITDGQETSLAEAVVTAVSSGIEEARSAGVISGV
EEAAAIAEAGETAAETTAGTEISEAATAQAAAYVTPAGASPAAANLGRGIYSALVSDPTF
AGAFSAPFSLLKAKPVIVALARRITSFPQFGGLPLSTLVPAYINAVQKVLPGSDPAAYAQ
ALATTTAQALSSNNLLSPQAVAAVGSQLHSAVAAALQAASQEPSAAAAAEGEEGFAGEGV
RALAEGEAEAGVGEEAEAAESEEAAEEVEEEFEASEEEELEEAAGLEGEAAFVAPAGLTP
SGLRFATTEELEEAAGLEREAAFVAPAGLTPSGLRFATTLYQQLLSNAVFTSAFRAGLST
QAATATLSHISTAVSGLGAFSRLPVAVLTADFTSGLGRLGVGAAASRYAQLVAGSIALEA
SRRRLITDGQETSLAEAVVTAVSSGIEEARSAGVISGVEEAAAIAEAGETAAETTAGTEI
SEAAAAQAAAYVTPAGASPAAANLGRGIYSALVSDPTFAGAFSAPFSLLKAKPVIVALAR
RITSFPQFGGLPLSTLVPAYINAVQKVLPGSDPAAYAQALATTTAQSLSSNNLLSRQAVA
AVGSQLHSAVAAALQAASQEPSAAAAAEGEEGFAGEGVRALAEGEAEAGVGEEEEAAVSE
EAAEEVEEEFEASEEEELEEAAGLEGEAAFVAPAGLTPSGLRFATTLYQQLLSNAVFTSA
FRAGLSTQAATATLSHISTAVSGLGAFSRLPVAVLTADFTSGLGRLGVGAAASRYAQLVA
GSIALEASRRRLITDGQETSLAEAVVTAVSSGIEEARSAGVISGVEEAAAIAEAGETAAE
TTAGTEISEAAATQAAAYVTPAGASPAAANLGRGIYSALVSDPTFAGAFSAPFSLLKAKP
VIVALARRITSFPQFGGLPLSTLVPAYINAVQKVLPGSDPAAYAQALATTTAQALSSNNL
LSPQAVAAVRSQLHSAVAAALQAASQEPSAAAAAEGEEGFAGEGVRALAEGEAEAGVGEE
AEAAESEEAAEEVEEEFEASEEEELEEAAGLEGEAAFVAPAGLTPSGLRFATTLYQQLLS
NAVFTSAFRAGLSTQAATATLSHISTAVSGLGAFSRLPIAVLTSDFTSGLGRLGVGAAAS
RYAQLVAGSIALEASRRRLITDGQETSLAEAVVTAVSSGIEEARSAGVISGVEEAAAIAE
AGETAAETTAGTEISEAAAAQAAAYVTPAGASPAAANLGRGIYSALVSDPTFAGAFSAPF
SLIKARPVVVALARRITSFPQFERLPLSTLVPAYINAVQSVTPGSDPSVYAQELATTTAQ
ALSANNLLSSQAVAAVGGQLHSALAAALQATAQETSAAAAAEREEGFAGEGVTALAAGEA
EAGVVEAEEAAESEEAAEEVEEEFEASEEEAELGVQLSAVELSFANEIYNAILGNPAFSA
AFSSHSTLEHKQSFLNALANHITKIPEFSTVQLNELFTSYSQALASTSTGTALSTYARII
AQTTAKELYLRNLLTLEAITATSAEVEEAISEALEELSEEIVQAISTQVASVEVTAEISK
PYAAPAGASPTAANLGRGIYSALVSDPTFAGAFSAPFSLLKAKPVLVALARRITSFPQFG
RLPLSALVPAYINAVQKVPPGSDPAAYAQALATTTAQALSANNLLSPQAVAAVGGQLHSA
VAAALQATSQEPSAAAAAEREEGVADEGVTAFAAGEAAAGVGEAEEIAESEESVEEEEDE
FEASEEEDLEEAAGLEGEEAFVAPAGLTPSGLRFATILYQQLLSNTAFTSAFRAGLSTQA
ATATLSHISTAVIRLGAFSRLPIAVLTSDFNSGLSRLGVSSAASRYAQLVAGSIALEASR
RQLITEGQEASLAESVVTAVSSGIEEARSAGVISGVEEAAAVAEAAETAEEITDLAEISE
AAATKAAAYVTPAGASPAAANLGSGIYSALVSDPTFAGAFSAPFSLIKARPVVVALARRI
TSFPQFGRLPLSTLVPAYISAVQRVTPGSDPSVYAQELARTTAEVLSANNLLSPQAVAAV
GGQLHSALAAALQATSQEPSAAAAAEREEGFAGEGVRALAAGEAEAGVGEAEEAAESEEA
AEEVEEEFEASEEEAELGVQLSAIELSFAKEIYNAILGNPAFSSAFSSHSTLEHKQSFLN
ALANHITKIPEFSTVQLNELFTSYSQALASTSTGTALSTYARIIAQTTAKELYLRNLLTL
EAITATSAEVEEAISEALEELSEEIVQAISTQVASVEVTAEISKPYAAPAGASPTAANLG
RGIYSALVSDPTFAGAFSAPFSLLKAKPVLVALARRITSFPQFGGLPLSALVPAYINAVQ
KVSPGSDPAAYAQALATTTAQALSANNLLSPQAVAAVGGQLHSAVAAALQATSQEPSAAA
AAEREEGVAGEGVTAFAAGEAAAGVGEAEEIAESEESAEEEEEEFEAFEEEDLEEAAGLE
GEEAFVAPAGLTPSGLRFATILYQQLLSNTAFTSAFRAGLSTQAATATLSHISTAVIRLG
AFSRLPIAVLTSDFNSGLSRLGVSSAASRYAQLVAGSIALEASRRQLITEGQEASLAESV
VTAVSSGIEEARSAGVISGVEEAAAVAEAAETAEEITELAEISEAAATKAAAYVTPAGAS
PAAANLGSGIYSALVSDPTFAGAFSAPFSLIKARPVVVALARRITSFPQFGILPLSTLVP
AYISAVQRVTPGSDPSVYAQELARTTAEVLSANNLLSPQAVAAVGGQLHSALAAALQATS
QEPLAAAAAEREEGFAGEGVRALAAGEAEAGVGEAEEAAESEEAAEEVEEEFEAFEEEAE
LGVQLSAVELSFAKEIYNAILGNPAFSSAFSSHSTLEHKQSFLNALANHITKIPEFSTVQ
LNELFTSYSQALASTSTGTALSTYARIIAQTTAKELYLRNLLTLEAITATSAEVEEAISE
ALEELSEEIVQAISTQVASVEVTAKISKPYAAPAGASPTAANLGRGIYSALVSDPTFAGA
FSAPFSLLKAKPVLVALARRITSFPQFGGLPLSALVPAYINAVQKVSPGSDPAAYAQALA
TTTAQALSANNLLSPQAVAAVGGQLHSAVAAALQAASQEPSAAAAAEREEGVAGEGVTAF
AAGEAAAGVGEAEEIAESEESAEEEEEEFEASEEEDLEEAAGLEGEEAFVAPAGLTPSGL
RFATILYQQLLSNTAFTSAFRAGLSTQAATATLSHISTAVIRLGAFSRLPIAVLTSDFNS
GLSRLGVSSAASRYAQLVAGSIALEASRRQLITEGQEASLAESVVTAVSSGIEEARSAGV
ISGVEEAAAVAEAAETAEEITELAEISEAAATKAAAYVTPAGTSPAAANLGSGIYSALVS
DPTFAGAFSAPFSLIKARPVVVALARRITSFPQFGILPLSTLVPAYISAVQRVTPGSDPS
VYAQELARTTAEVLSANNLLSPQAVAAVGGQLHSALAAALQATSQEPSAAAAAEREEGFA
GEGVRALAAGEAEAGVGEAEEAAESEEAAEEVEEEFEASEEEAELGVQLSAVELSFAKEI
YNAILGNPAFSSAFSSHSTLEHKQSFLNALANHITKIPEFSTVQLNELFTSYSQALASTS
TGTALSTYARIIAQTTAKELYLRNLLTLEAITATSAEVEEAISEALEELSEEIVQAISTQ
VASVEVTAKISKPYAAPAGASPTAANLGRGIYSALVSDPTFAGAFSAPFSLLKAKPVLVA
LARRITSFPQFGGLPLSALVPAYINAVQKVSPGSDPAAYAQALATTTAQALSANNLLSPQ
AVAAVGGQLHSAVAAALQATSQEPSAAAAAEREEGVAGEGVTAFAAGEAAAGVGEAEEIA
ESEESAEEEEEEFEASEEEDLEEAAGLEGEEAFVAPAGLTPSGLRFATILYQQLLSNTAF
TSAFRAGLSTQAATATLSHISTAVIRLGAFSRLPIAVLTSDFNSGLSHLGVSSAASRYAQ
LVAGSIALEASRRQLITEGKEASLAESVVTAVSSGIEEARSAGVISGVEEAAAVAEAAET
AEEITELAEISESAATKAAAYVTPAGASPAAANLGSGIYSALVSDPTFAGAFSAPFSLIK
ARPVVVALARRITSFPQFGILPLSTLVPAYINAVQRVTPGSDPSVYAQQLASTTAQTLSA
NNLLSPQVVAAVGGQLQTAVFTALQATSQQPSAAAAAEREEGFAGEEVETARESRLGTKI
SESSSTVALEEKPKSMLPLHEGYVRVSGSTDLETAFGAHLYGTLLVNPQLSKIFGQDVSL
ASVKPFLSALADRIHSFSAFSSLPSSNLLDKYVNAVSQMPPGSSEADYAQIIAQTTAKTL
SENNLLTWNVLAMEEEESEGSVSITVEEHVQDLSSEVASTSAETTSVEIATSAILSPSVL
ITLSSASAEKRVSDLLSVIISSLPLEGQRFNFASFAQQLSRSISQIKSSNPSLSSTDAVI
EGLLEALTALLQVLQNANVKEINAENSVYIKEALTESLKSVFVV
>Uloborus diversus MaSp-1 [partial, N-terminal side]
MVWSARLAFPLLALLFCSPAILAQGNSPWSNAALAEQFIGAFGNAVAYSNAFSASEVDDM
QSIGEIVMAAMEKMARSNKSSKSKLQALNMAFASSVAEIAVTEQDGLALDLKTNAIADAL
SQAFLQTTGYVDGQFINEIRQLIVMFAQANANEVGGGASASASAGGYGSGGGGYSQQGGY
SSGAAASAAAASSAGQGYGGQTQQGGQGQGGYGSSAAAAASAAAGGLGGRGGQSGQGQGQ
QGYGSGASAAAAAAAGGSEGQGGQGGYGSGGQGQGGTGSGAAAAAAAAAGGSGGQGGQGG
YGSGGQGQGQGGYGSGAAAAAAAAAGGSGGQGGQGGYGSGGQGQGGYGSGAAAAAAAAGG
SGGQGGQGGYGSGGQGQGQGGYGSGAAAAAAAGGSGGQGAQGGYGSGGQGQGQGGYGSGA
AAAAAAAAGGSGGQGGQGGYGSGGQGQGGYGSGAAAAAAAAAGGSGGQGAQGEYGSGGQG
QGQGGYGSGAAAAAAAAAGGSGGQGAQGGYGSGGQGQGQGGLGSGAAAAAAAAGGSGGQG
GQGGYGSGRQGQGQGGYGSGAAAAAAAAAGGSGGQGGQGGYGSGGQDQGGYGSGAAAAAA
AAAGGSGGQGAQGGYGSGGQGQGQGGYGSGAAAAAAAAAGGSGGQGAQGGYGSGGQGQGQ
GGLGSGAAAAAAAAGGSGGQGAQGGYGSGGQGQGQGGYGSGAAAAAAAAAGGSGGQGGQS
GYGSGGQGQGGYGSGAAAAAAAAAGGSGGQGAQGGYGSGGQGQGQGNYGSGAAAAAAAAA
GGSGGQGGQGGYGSGGQGQGGYGSGAAAAAAAAGGSGGQGGQGGYGSGGQGQGQRGYGSG
GAAAAAAAAGGSGGRGGQGGYGAGGQGQRQGGYGSGAAAAAAAAAAGGSGGQGGQGGYGS
GGQGQGQGGYGSGAAAAAAAAAGGSGGQGGAGAAGQGQGQGGLGSGAAAAAAAAGGSGGQ
GGQGGYGSGRQGQGQGGYGSGAAAAAAAAAGGSGGQGGQGGYGSGGQGQGGYGSGAAAAA
AAAAAGGSGGQGGQGGYGLGGQGQGQGGYGSGAAAAAAAAAGGSRGQGDQGGYGSGGQGQ
GQGGYGSGAAAAAAAAAGGSGGQGGQGGYGSGRQGQGQGGYGSGAAAAAAAAAGGSGGQG
GQGGYGSGGQGQGGYGSGAAAAAAAAAGGSGGQGDQGGYGSGGQGQGGYGSGAAAAAAAA
AAGGSGGQRGQGGYGSGGQGQGGYGSGAAAAAAAAAGGSGRQGGQGGYGSGAQGQGQGGY
GSGAAAAAAAAAGGSGGQGGQGGY
>Uloborus diversus MaSp-1 [partial, C-terminal side]
GGQGQGGYGSGAAAAAAAAAGGSGGQGGQGGYGSGGQGQGGYGSGAAAAAAAAAAGGSGG
QRGQGGYGSGGQGQGGYGSGAAAAAAAAAGGSGGQGGQGGYGSGAQGQGQGGYGSGAAAA
AAAAAGGSGGQGGQGGYGSGGQGQGQGGYGSGAAAAAAAAGGSGGQGGQGGYGSGGQGQG
GYGSGAAAAAAAAAGGSGGQGGQGGYGSGGQGQGQGGYGSGAAAAAAAAAGGSRGQGGQG
GYGSGGQGQGGYGSGAAAAAAAAAGGSGGQGGQGGYGSGGQGQGQGGYGSGAAAAAAAAA
GGSGGQGGQGGYGSGGQGQGGYGSGAAAAAAAAAGGSGGQGGQGGYGSGGQGQGQGGYGS
GAAAAAAAGGSGGQGGQGGYGSGGQGQGQGGYGSGAAAAAAAAAGVSGGQGGQGGYGSGG
QGQGQGGYGSGAAAAAAAAGGSGGGRWIRLRRTRPRRHRIWSSRCSSRRLGRTRWPRWIR
FRRTRPRTRRLRIWSRADKAKEATDLEAAQYGSGGQQQVDGHGYGSGAGQGQGGTGSGAA
AAAAGGSGGQGGQGGYGSGGQGQGQGGYGSGAAAAAAAAAGGAGGQGGQGGYGSGGQGQG
GYGSGAAAAAAAAAAAGGSGGQGGQGGYGSGGQGQGQGGYGSGAAAAAAAGGSGGQGGQG
GYGSGGQGQGQGGYGSGAAAAAAAAAGGSGGQGGQGGYGSGGQGQGGYGSGAAAAAAAAA
GGSGGQGGQGGYGSGGQGQGGYGSGAAAAAAAAAGGSGGQGGQGGYGSGGQGQGGTGSGA
AAAAAAAAGGSGGQGGQGGYGSGGQGQGQGGYGSGAAAAAAAAAGGSGGQGGQGGYGSGG
QGQGGYGSGAAAAAAAAAGGSGGQGGQGGYGSGGQGQGQGGYGSGAAAAAAGGSGGQGGQ
GGYGSGGQGQGGYGSGAAAAAAAAAGGSGGQGGQGGYGSGGQGQGGYGSGAAAAAAAAAG
GSGGQGGQGGYGSGGQGQGGYGSGAAAAAAAAAGGSGGQGGQGGYGSGGQGQGQGGYGSG
AAAAAAAAAGGSGGQGGQGGYGSGGQGQGGYGSGAAAAAAAAAGGSGGQGGQGGYGSGGQ
GQGQGGYGSGGAAAAAAAAGGSGGQGGQGGYGSGGQGQGQGGYGSGAAAAAAAAAGGSGG
QGGQGGYGSGRQGQGQGGYGSGAAAAAAAAAGGSGGQGGYGSGGQGQGQGGYGSGAAVAA
AAAAGGSGGQGGQGGYGLGEQGQGQGGYGSGAAAAAAAAAGGSGGQGGQGGYGSGGQGQG
GYGSGAAAAAAAAAGGSGGQGVQGGYGSSGQGQGGYGSGAAAAAAAAAGGSGGQGGQGGY
GSGGQGQGQGGYGSGAAAAAAAAGGSGGQGGQGGYGSGGQGQGQGGYGSGAAAAAAAAAG
GSGGQGAQGGYGAGRQGQGQGGYGSGAAAAAAAAAGGSGGQGGQGGYGSGGQGQGQGGYG
SGAAAAAAAAAGGSGGQGGQVGYGSGGQGQGGYGSGAAAAAAAAAGGSGGQGGQGGYGSG
GQGQGQGGYGSGAAAAAAAAAGGSGGQGGQGGYGSGGQGQGGYGSGAAAAAAAAAGGSGG
QGGQGGYGSGGQGQGQGGYGSGAAAAAAAAGGSGGQGGQGGYGSGGQGQGGYGSGAAAAA
AAAAGGSGGQGGQGGYGSGGQGQGGYGSGAAAAAAAAAGGSGGQGAQGGYGSVGQGQGQG
GYGSGAAAAAAAAAGGSGGQGGAGAGGQGGQGQGQGGYGSGAAAAAAAAAGGLGGQGGYG
SGGQGQGQGGYGSGAAAAAAAAAGGSGGQGAQGGYGSGGQGQGQGGYGSGAASAAAAASS
SVSRLQSPASSSRVSSAVSTLASAGAANSGALSSVISNLSSSVASAHPDLSGCELLVQIL
LEVISALVALLGSSTVGPVDIGQSSQYSGLVANAIGNALA
>Uloborus diversus MaSp-2a
MGWSARLALPLLALFFCSQGIPALGQSISPWSNPSIAESFIGAFLGTVSTKGAFLASELE
DMASIAETVMSAMDKMARSNKSSKSKLQALNMAFASSVAEIAVAEAGGLGIDAKTNAIAE
SLAQAFLQTIGVVDNQFINEIRQLIIMFAQANANEIGGASTSASAGGYGPGPQGSYGPGP
QGPQGPSYGPGPSSVSISLVAPSGPGPQGPGPQAPQGPGPQVPQGPGPQGLQGPGPQGPQ
GPSYGPGPSSVSISLVGPSGPGPQGPEQQGPGPQGPQGPGPQGPQGPGPQGPQGPSYGPG
SSSVLISLVGPSGPGPQGPGPQEPGPQGPGPQAPQGPGPQGLQGPGPQRPQGPSYGPGPS
SVSISLIGPSGPGPQAPQGPGPQAPQRPGPQGPQGPGPQGPQGPSYGPGPSSASISLVGT
SGPGPQGPQRPGQQGPGPQGPQGPGPRGPQGSGPQGPQGPSYGPGPSSVSISMVGSSGPG
PQGPGPQRPQGPGPQEPEGLGYQGPQGPGPQGPQGTSYGPGPSSVSFSLVGPSGPGPQGP
GQQGPGPQGQQGPGPQGPQGPGPKGPQGPSYGPGPSSVSISLVGPSGPGPQEPGPQRPQG
PGPQGPQGPGFQGPQGPGPQGPQGPSYGPGPSSVSISMVGPSGPGPQGPGQQGPGPQGQQ
GPGPQGPQGPGPQGPQGPSYGPGPSSVSISLVGPSGPGPQEPGLQRPQGPGPQGPQGPGF
QGPQGPGPQGPQGPSYGPGPSSVSISVVGPSGPGPQGPGPQRPQGPGPQGPQGPGSQGPQ
GPQGPSYGPGPSSVSFSLVGPSGPGPQGPGQQGPGTQGQQGPGPQGPQGPGPQGPQGPSY
GPGPSSVSISLVGPSGPGPQEPGPQRPQGPGPQVPQGPGFQGPQGPGPQGPQGPSYGPGP
SSVSISMIGPSGPGPQGPGPQRPQGPGPQGPQGPGSQGPEGPGPQGPQGPSYGPGPSSVS
FSLVGPSGPGPQGPGQRPGPQGQRGPGPQGPQGPGPQGPQGPSYGPGPSSVSISLVGPSG
PGPQGPGPQRPQGPGPQRLQGPGPQGPQGPGPQGPQGLSYGPGPSSVSISLVGPSVPGTQ
GPQGPRPQEPQGPGPQVPVAQGPQGSQGPSYGPGASSVSISLSGPGGYGPGPGQQRPGGY
GPGSAAAAGSGPGQQGPRQQGPGGYAPGSAAAAAVAPGSGPGQQGPGQQGPGGYGPESAA
AAAAGSGPGQQGPAQQGPGGYGPGSAAAAAGGYGPGPQGLGQQGPGGYGPGAAAAAAAAA
SGYGPGQQGPGQQGPGGYGPGSAAVAAAAAGSRPGQQGPGGYGPGSASAAAAGSGPGQQG
PSQQGSGGYGPGSAAAAGSVPGEQGSGPQGPGGYGPGSALAAAAAAGGYGPGPQDLTQQG
AGGYGIGAAAAGYGPGQQGPSQQGPGGYGPGSPAAAAAAAGGYGPGPQGPAQQGPGGFGP
GSAAAAAGSGPGQQGPGVYGPGSAAAAAAAEGRYGPGPQGPIQQGPRGYGPGSAAAAAGS
GPGQQGPGPQGPGGYGSDSAAAAAAAGLGPRQQGPGGYGPGSTAAAAAAVGGYGPGPQGP
GQQGPGGYGPGSATAAAAGSGQGQQGPGGYGPGSAAAAAGSGPGQQGSLQQGTGGYGPGS
AAAVAAAAGSGPGQQGPGGYGPGSAAAVAGYGPGQQGPGGYGPGAAAAAAGSGPGQQGPG
QGPGGYGPGSAAAAAAAVGSGPGQQGPGQQGPGVYGPGSAAAAAAAAGSGPGQQGPGRQG
PAGYGPGAAAAAAAGSGPGQQGPVGYGPGSAAAAAAAAGSGPGQQGPGPQGPGGYGPGAA
AVAAAAAGSGPGQQVPGQQGPGVYGPGSAAAAAAAAGSGPGQQGPGRQGPGGYGAGAAAA
GSGPGQQVPVGYGPGSAASAAAAAGSGPGQQGPGPQGPGVYGPGAAAAAAAGSGPGQQGP
GQQGPGFYAPVSAAAAAAAAGSGPGQQGPGRQGPGGYGPGAAAAAAAGSGPGQQGPGVYG
PGSAAAAAAAAGSGPGQQGPGRQGPGGYGPGAAAAAAAGSGPGQQVPVGYGPGSAAAAAA
TAGSGPGQQGPGPQGPGGYGPGAAAAAAAAGSGPGQQGPGQQGPGFYGPGSAAAAAAAAG
SGPGQQGPGRQGPGGYGPGAAASAAAGSGPGQQGPGVYGPISAAAAAAAAGSGPGQQGPG
RQGPGGYGPGAAAAAAEGSGPGQGPVGYGPGSAAAAAAAAGYGPGQQGPGQQGPGGYGPG
AGAAAAAAGYGPGQQGPGRQGPGGYGPGAAAAAAGLGPGPQGPGQQGPGGYGPSSAAAAA
AAAAAGSGPVQQGPGGYGPGSAAAAAAAAGGYGPGPQVPGQQGPRGYGPVASASAAAASS
VSRLNSPASTSRVASAVSSLASAGAPSVGSLSSVISSLSSSVSASNPGLSGCELLTQVLL
EVVSALVALLGSARVGPVDVSSSQQYAGLVSSAIAQAL
>Uloborus diversus MaSp-2b
MGWSARLALPLLALLFCSQGIPALGQSISPWSNPSIAENFIGAFLGTVSTKGAFLASELE
DMASIAETVMSAMDKMARSNKSSKSKLQALNMAFASSVAEIAVAEAGGLGIDAKTNAIAD
SLAQAFLQTIGVIDNQFINEIRQLIIMFAQANANEIEGASASASAGGYGPGPQGPQGPQG
PSYGPGPSSVSISLVGPSGPGPQGPQRPGPQGPGPQAPQGPGPQVQQGPGPQGPQGPSYG
PGASSVSISVTGPGGYGPGRQAQQGPGYGPGSSAAAAAAAAGSGPGQQGPGQQGPSGYGP
GAAAAAAAGSGPGQQGPGQGPGGYGPGAAAAAAAAGSGPGQQGPGQGPGGYGPSSAAAAA
AAAGSGPGQQGPGQGPGGYGPGAAAAAAAGSGPGQQGPGQGPGGYGPGAAAAAAAAAGSG
PGQQGPVGYGPGGYGPGAAAAAAAAGSGPGQQGPGQGPGGYGPGSAAAAAAAAGSGPGQR
GPGRQGPGGYGPGAAAAAAAAGSGPGQQGPGRQGPGGYGPGAAAAAAGSGPGQQGPVQGP
GGYGPGSAAAAAAAAGSGPGQQGPGRQGPGGYGPGAAAAAAAAGYGPGQQGPGRQGPGGY
GPGAAAAAAAAGSGPGQQGPGQGPGGYGPGAAAAAASAGSGPGQQGPGRQGPGGYGPGAA
AAAAAGSGPGQQGPGRQGPGGYGPGAAAAAAAAGSGPGQQGPGRQGPGGYGPGAAAAAAA
GSGPGQQGPGQGPGGYGPGAAAAAAAAGYGPGQQGPGRQGPGGYGPGAAAAAAAAGSGPG
QQGPGRQGPGGYGPGAAAAAAAAGSGPGQQGPGRQGPGGYGPGAAAAAAAGSGPGQQGPG
QGPGGYGPGAAAAAAAAAGSGPGQQGPGQGPGGYGPGAAAAAAAAGGSGPGQQGLGRQGP
GGYGPGAAAAAAAAGSGPGQQGPGRQGPGGYGPGAAAAAAAGSGPGQQGPGQGPGGYGPG
AAAAAAAAGYGPGQQGPGRQGPGGYGPGAAAAAAAGGSGPGQQGPGQGPGGYGPGAAAAA
AAAGSGPGQQGPGRQGPGGYGPGAAAAAAAAGSGPGQQGPGRQGPGGYGPGAAAAAAAAG
SGPGQQGPGRQGPGGYGPGAAAAAAAGSGPGQQGPGQGPGGYGPGAAAAAAAAGSGPGQQ
GPGQGPGGYGPSSAAAAAAGSGPGQQGPGQGPGGYGPGAAAAAAAAAGSGPGQQGPGQGP
GGYGPGAAAAAAAAAGSGPGQQGPGQGPGGYGPGAAAAAAAGGSGPGQQGLGRQGPGGYG
PGAAAAAAAAGSGPGQQGPGRQGPGGYGPGAAAAAAAGSGPGQQGPGQGLGGYGPGAAAA
AAAAGYGPGQQGPGRQGPGGYGPGAAAAAAAAGSGPGQQGPGQGPGGYGPGAAAAAAAAG
SGPGQQGPGRQGPGGYGPGAAAAAAAAGSGPGQQGPGRQGPGGYGPGAAAAAAAAGSGPG
QQGPGQGPGGYGPSSAAAAAAAAGSGPGQQGPGRQGPGGYGPGAAAAAAAAGSGPGQQGP
GRQGPGGYGPGAAAAAAAAGSGPGQQGPGQGPGGYGPSSAAAAAAAAGSGPGQQGPGQGP
GGYGPGAAAAAAAAAGSGRGQQGPGQGPGGYGPGAAAAAAAAGYGPGQQGPGRQGPGGYG
PGAAAAAAAAGSGPGQQGPGQGPGGYGPSSAAAAAAAGSGPGQQGPGRQGPGGYGPGAAA
AAAGSGPGQQGPGQGPGGYGPSSAAAAAAAAGSGPGQQGPGRQGPGGYGPGAAAAAAAAA
GSGQGQQGPVGYGPGPASAAAAAAGSGPGQQGPGRQGPGGYGPGAAAAAAAAAGSGPGQQ
GPGQGPGGYGPSSAAAAAAAAGSGPGQQGPGRQGPGGYGPGAAAAAAAAGYGPGQQGPGR
QGPGGYGPGAAAAAAAGSGPGQQGPGQGPGGYGPGAAAAAAAAGSGPGQQGPGQGPGGYG
PSSAAAAAAAAGSAPGQQGPGPQGPGGYGPGAAAAAAAAGSGPGQQGPGRQGPGGYGPGA
AAAAAAGSGPGQQGPGQGPGGYGPSSAAAAAAAAGSGPGQQGPGRQGPGGYGPGAAAAAA
AGSGPGQQGPGQGPGGYGPGAAAAAAAGSGPGQQGPGQGPGGYGPGAAAAAAAAGSGPGQ
QGPGQGPGGYGPSSAAAAAAAAGSGPGQQGPGQGPGGYGPGAAAAAAAAAGSGPGQQGPG
QVPGGYGAGAAAAAAAGGSGPGQQGLGRQGPGGYGPGAAAAAAAAGSGPGQQGLGRQGPG
GYGPGAAAAAAAGSGPGQQGPGQGPGGYGPGAAAAAAAAGSGPGQQGPGQGPGGYGPSSA
AAAAAAGSGPGQQGPGQGPGGYGPGAAAAAAAAAGSGPGQQGPGQGPGGYGAGAAAAAAA
GGSGPGQQGLGRQGPGGYGPGAAAAAAGSGPGQQGPGQGPGGYGPSSAAAAAAAAGSGPG
QQFPGRQGPGGYGPGAAAAAAAAGGSGPGQQGLVGYGPGPASAATAAAGSGPGQQGPGRQ
GPGGYGPGAAAAAAAAGYGPGQQGPGRQGPGGYGPGAAAAAAAAGSGPGQQGPGQGPGGY
GPGSAAAAAAAAGSGPGQQGPGRQGPGGYGPGAAAAAAAAGGSGPGQQGPVGYGPGPASA
AAAAAGSGPGQQGPGRQGPGGYGPGAAAAAAAAGSGPGQQGPGQGPGGYGPSSAAAAAAA
AAGSGPGQQGPGRQGPGGYGPGAAAAAAAAGSGPGQQGPGQGPGVYGPSSAAAAAAAAGS
GPGLQGPGRQGPGGYGPGAAAAAAAGSGPGQQGPGQGPGGYGPSSAAAAAAAAGSGPGLQ
GPGRQGPGGYGPGAAAAAAGSGPGQQGPVGYGPGPASAAAAAAGSGPGQQGPGRQGPGGY
GPGAAAAAAAAAGSGPGQQGPGRQGPGGYGPGAAAAAAAAGYGPGQQGPGRQGPGGYGPG
AAAAAAAAGSGPGPQGPGQQGPAGYGPSSAAAAAAAAGGYGPGPQVPGQQGPRGYGPVAS
ASAAAASSISRLNSPASTSRVASAVSSLASAGTPSVGSLSSVISSLSSSVSASNPGLSGC
ELLTQVLLEVVSALVALLGSARVGPVDVSSSQQYAGLVSSAIAQAL
>Uloborus diversus MiSp-1
MQWSTYLALFFAVFCAQSYSALGQGASVWSSPQMAENFMNGFSMALSQAGAFSGEEMKDF
NDVRDVMNSAMDKMIRSGKSGRGAMRAMNAAFGSAIAEIVAANGGKEYQIGAVLDAVSNT
LLQLTGNVDNGFLNEISRLITIFSSVEANELSASAGADASGSSGPVGGYSSGAGAAVGQG
TAQAVGYGGGAQGVASSAAAGTASYAQGVSTGSTQNVATSTVTTATNVAGSTATGYNTGY
ETGAAAGAAAGASSGYGTSYGTGAGAGAGAGSGAGYGAGAGAGAVSGAGYGAGAGAGYGV
GAGAGAASGAGYGAGAGAGAGAGYGAGAGAGAASGAGYGAGAGAGSGYGAGAGAGARSGY
GAGAGAGAGAGSGYGAGAAAGAGAGYGAGAGAGAGSGYSTGAAYSTGAASAGSSSSTQVT
TQQTVTSQASAAGAGAGAGAGYGAGAGAGYGAGSGAGAASGAGYAAGAGAGAGAGAGYGT
GAGAGAGYGAGAGAGAGAGAGYGAGAGAGSGSGYGAGAGAGAGSGYGTGAGAGAGAGAGS
GYGAGAGAGAVSGYGAGAGAGAGSGYSTGAGYSTGAASAGSSSSTQVTTQQTVTSQASAA
GAGAGAGYGEGAGAGYGAGSGAGAASGAGYGAGAGAGASAGAGSGAGYGAGAGAGAGYGA
GAGAGAALGAGYGAGAGAGAGAGAGYGAGAGAGAGYGAGAGAGSGYGAGAGAGAGSGYGA
GAGAGAGSGYGAGRGAGAGSGYGAGRGAGAGSGYGGGSRAGAGTGAGAGAGSGYGSGAGA
GSGYGAGAGAGAGSGYGTGAAAGSVSGYGAGAGAGAGSGYGAGAGSGYGAGAGAGAAAGA
GSGYGAGAGAGAESGAGSGYGAGSGAGAGSGYGAGAGVGAGAGAGSGYGAGAGAGAGSGY
GAGAGSGYGAGAGAGAAAGAGSGYGTGSGAGAGSGYGAGAGAGSGYGAGSSASAGSAINT
QTVTSSTTTSSQSSAAATGAGYGTGAGTGASAGAAASGAGAGYGGQAGYGQGAGASARAA
GSGYGAGAAAAAGSGYGTGAGAGAGSGYGAGAGAGSGYGAGAGAGAGSSYGAGAGAGAGS
GYGAGAAAGSGYGAGAGAGAGSGYGAGAGAGSGYGAGAGAGAGSGYGAGAGAGAGAGSGY
GAGAGAGAGSSYSAGAGAGAGSGYGAGSSASAGSAVSTQTVSSSATTSSQSAAAATGAAY
GTRASTGSGASAGAAASGAGAGYGGQAGYGQGGGAAAYGAGAGSQAAYGQGASGSSGAAA
AAGAGAGYGGQVGYGQGAGASAGAAGAGAGYGGQAGYGQGAGASARAAAAGAGAGRQAGY
GQGAGASARAAAAGAGAGSQVGYGQGGGASSGAAAAAGAGAGYGGQAGYEQGAGASAGAE
ATASSAGAGYGGQAGYGQGAGASAGAAAAGAGAGYRGQAGYIQGAGASAGAAAAGRQVGY
GQGSGASSGAAAAGAGAGYGGQAGYGQGAGASAGAAAAAGAGAGRQAGYGQGAGASAGAA
AASGAGAGYGGQAGYGQGARASAGAAAAGAGAGRQAGYGQGAGASAGAAAAGAGAGYGGQ
AGYGQGAGASAGAAASGAGAGYGGQAGYGQGAGASAGAAAAGAGAGYLGQAGYGQGAGAS
AGAAAGAGAGYGGQAGYGQGTGAAASAAASSAGAASSQVVSRTTTTTSQSAAGGAASGYS
TGVGSGAAAATSGAGYGGQRGYGTGAGAAAGAAASGTGAGYGGQAGYGQGAGASLAAAAS
AASNRIVSAPAVNRMSAASSTLVSNGAFNVGALGSTISDMAAQIQAGSQGLSSAEATVQA
LLEVISVLTHMLSSANIGYVDFSRVGDSASAVSQSMAYAG
>Uloborus diversus MiSp-2a
MQWSTYLALFFAVFCAQSYSALGQGASVWSSPQMAENFMNGFSVALSQAGAFSGQEMKDF
DDVRDIMNSAMDKMIRSGKSGRGAMRAMNAAFGSAIAEIVAANGGKEYQIGAVLDAVTNT
LLQLTGNVDNGFLNEISRLITLFSSVEANDVSASAGADASGSSGPVGGYSSGAGAAVGQG
TAQAVGYGGGAQGVASSAAAGATNYAQGVSTGSTQNVATSTVTTTTNVAGSTATGYNTGY
GIGAAAGAAAGASSGYGTGYGTGAGAGAGAGSGAGYGAGAGAGAGSGAGYGAGAGAGAGS
GYGAGAGAGAGSGYGAGAGAGAGAGSGYGAGAGAGAASGAGYGAGAGAGAGTGYGAGAGA
GAASGAGYGAGAGSGYGAGAGAGAGSGYGAGAGAGAGAGAGSGYGAGAGAGAGSGYGAGA
GAGAGAGSGYGAGAGAGAGSGYGAGAGAGAGSGYSTGAGYSAGAASAGSSSSTQVTTQQT
VTSQASAAGAGYGVGAGAGAGAGAGAGYGAGAEAGYGAGSGARAGAGAGAGYGSGAGAGA
GSGYGSSAGAGAGAGAGAGAGYGAGAGAGSGAGYGAGAGAGSGAGYGAGAGAGSGYGAGA
GAGAGSGYGAGAGAGAGSGYGAGAGAGAGAGAGSGYGAGAGARAGAGAGTGAGYGSGYGA
SSGSGAGAAAGSGAAAGAGYGTGAGYSTGAASAGSSSSTQVITQQTVTSGASGAASGYSA
SSGVAAGAGVGSGYGAGSGAGAAAGARAGSGYGAGAGAGAGSGFGAGAGAGAGSGYGVGA
GAGAGSGYGVGAGAAAGSGYGAGAGAGAGSGYGAGAGSGYGQGAGASAGAAAAGAGAGYG
GQAGYGQGAGASAGAAAGAGAGYGGQAGYGQGAGASAGAAAAGAGAGYGGQAGYGQGAGA
SAGAAAAAAGAGYGGQAGYGQGAGASAGAAAAGAGAGRQAGYGQGAGASAGAAAAGAGAG
SRAGYGQGAGATSGAAAAAGAGAGYGGQAGYGQGAGASAGAAAAGAGAGRQAGYGQGAGA
SAGAAAAAGAGAGYGGQAGYGQGAGAAAGTAAAGAGAGRQAGYGQGAGASAGAAAAGASA
GYGGQAGYGQGAGASSGAAAAAGAGAGRQAGYGQGAGASAGAAAAGAGAGYGGQAGYGQG
AGASALAAAAAGAGAGYGGQAGYGQGAGASAGAAAAGAGAGRQAGYGQGAGASAGAAAAG
AGAGRQAGYGQGAGASAGAAAAAVAGAGYGGQAGYGQGAGASSGAAAAAGAGAGRQAGYG
QGAGAGAGYGGQAGYGQGAGASSGAAAAAGAGAGYGGQAGYGQGAGASAGAAAAGAGAGY
GGQAGYGQGAGASAGAAAAGAGAGYGGQAGYGQGAGASAGAAAAGAGAGRQAGYGQGAGA
SAGAAAAGAGAGYGGQAGYGQGAGASAGAAAAGAGAGRQAGYGQGAGASAGAAAAGAGAG
YGGQAGYGQGAGASAGAAAAGAGAGRQAGYGQGAGASAGAAAAGAGAGYGGQAGYGQGAG
ASAGAAAAGAGAGRQAGYGQGAGASAGAAAAAGAGAGYGGQAGYGQGAGASAGAAAAGAG
AGRQAGYGQGAGASAGAAAAAGAGAGYGGQAGYGQGAGASSGAAAAAGAGAGYGGQAGYG
QGAGASAGAAAAGAAAGRQASYGQGAGASAGAAAAGAGAGYGSQAGYGQGAGASAGAAAA
GAGAGRQAGYGQGAGASAGAAAAGAGAGRQAGYGQGAGASAGAAGAGAGYGGQAGYGQGA
GASAGAAAAGAAAGRQAGYGQGAGASAGAAAAGAGAGYGGQAGYGQGAGASAGAAAAGAG
AGRQAGYGQGAGASAGAAAAGAGAGYGGQAGYGQGAGASAGAAAAGAAAGRQAGYGQGAG
ASAGAAAAGAGAGYGGQAGYRQGTGAAASAAAASAGAASSQVVSRTTTTTSQSAAGGAAS
GYSTGVGSGAVATASGAGYGGQSGYGTGAGAAAGAAASGAGAGYGGQAGYGQGAGASAAA
TASAASNRIVSAPAVNRMSAASSTLVSNGAFNVGALGSTISNMAAQIQASSQGLSSAEAT
VQALLEVISVLTHMLSSANIGYVDFSRVGDSASAVSQSMAYAG
>Uloborus diversus MiSp-2b
MQWSTYLALFFAVFCAQSYSALGQGASVWSSPQMAENFMNGFSVALSQAGAFSGQEMKDF
DDVRDIMNSAMDKMIRSGKSGRGAMRAMNAAFGSAIAEIVAANGGKEYQIGAVLDAVTNT
LLQLTGNVDNGFLNEISRLITLFSSVEANDISASAGADASGSSGPVGGYSSGAGAAVGQG
TAQAVGYGGGAQGVASSAAAGATNYAQGVSTGSTQNVATSTVTTTTNVAGSTATGYNTGY
GTGAAAGAAAGASSGYGTGYGTGTGAGAGAGSGAGYGAGAGAGAGSGAGYGAGAGAGASS
GAGYGAGAGAGYGAGAGAGAASGAGYGAGAGTGYGAGAGAGAASGAGYGAGAGAGAGSGY
GAGAGAGAGSGYGAGAGAGAGAGAGSGYGAGAGAGAVSGYGAGAGAGAGAGSGYGAGAGA
GAGSGYSTGAGYSAGAAAAGSSSSTQVTTQQTVTSQASAAGAGYGVGAGAGAAASAGSGT
RAGYGTGAGAGAGAGAGAGAGAGYGAGAGAGYGAGSGARAAAGAGAGYGSGAGAGAGSGY
GSRAGAGAGAGAGAGAGYGAGAGAGSGAGYGAGAGAGSGAGYGAGAGAGSGAGYGSGAGA
GSGYGAGAGAGAGSGYGAGAGAGAGSGYGAGAAAGAGAGAGSGYGAGAGARAGAGAGTGA
GYGSGYGASSGSGAGAAAGSGAAAGAGYGTGAGYSTGAASAGSSSSTQVITQETVTSQAS
SGASGAASGYSAGSGAGAAAGAGAGSGYGAGAGAGAGSGYGAGAGAGAGSGYGAGAGAGA
GSGYGVGAGAAAGSGYGAGAGAGAGSGYGAGAGSGYGQGAGASAGGAAAGAGAGYRGQAG
YGQGAGASAGAAAAGAGAGYGGQAGYGQGAGASAGAVAAGAGAGYGGQAGYGQGAGASAG
AAGAGAGYGGQAGYGQGAGASAGAAAAGAGAGYGGQAGYGQGAGASAGAAAAGAGAGRQA
GYGQGAGASSGAAAAAGAGAGYGGQAGYGQGAGASAGAAAAAGAGAGRQASYGQGAGASA
GAAAAAGAGAGYGGQAGYGQGAGASAGAAAAGAGAGGQAGYGQGAGASAGSAAAGAGAGR
QASYGQGAGASAGAAAAAGAGAGYGGQAGYGQGAGASAGAAAAGAGAGGQAGYGQGAGAS
AGSAAAGAGAGRQASYGQGAGASAGAAAAGAGAGYGGQAGYGQGAGASSGAAAAAGAGAG
RQSGYGQGAGASAGAAAAGTGAGYGGQAGYGQGAGASAGAAAAGAGAGSRAGYGQGAGAS
SRAAAAAGAGAGYGGQAGYGQGAGASAGAAAAAGAGAGRQAGYGQGAGASAGAAAAGAGA
GYGGQAGYGQGAGASAGAAAAGAGAGRQAGYGQGAGASAGAAAAGAGAGRQAGYGQGAGA
SAGAAAATGAGAGYGGQSGYGQGTGASSGAAAAAGAGAGYGGQAGYGQGAGASAGAAAAG
AGAGYGGQAGYGQGAGASAGAAAAGAGAGRQAGYGQLASASAGAAAAGAGAGYGGQAGYG
QGAGASAGAAAAGAGAGRQAGYGQGAGASAGAAAAGSGAGYGGQAGYGQGAGASAGAAAA
GAGAGRQAGYGQGAGASAGAAVAGAGAGYGGQAGYGQGAGASAGAAAAGAGAGRQAGYGQ
GAGASAGAAAAAGAGAGYGGQAGYGQGAGASAGAAAAGAGAGRQAGYGQGAGASAGAAAA
GAGAGRQAGYGQGAGASAGAAAAGAGAGFGGQAGYGQGAGASAGAAAAGAASGRQAGYGQ
GAGASAGAAAAGAGAGYGGQAGYGQGAGASAGAAAAGAGAGRQAGYGQGAGASAGAAAAG
AGAGYGGQAGYGQGAGASAGAAAAGAGAGRQAGYGQGAGASAGAAAAGAGAGYGGQAGYG
QGAGAAAGAAAAGAGAGYGGQAGYGQGAGASAGAAAAGAGAGRQAGYGQGAGASAGAAAG
AGAGYGGQAGYRQGAGAAASAAAASAGAGGQTGYGASAGAASSQAVSRTTTTTSQSAAGG
AASGYSTGVGSGAAATASGAGYGGQSGYGTGAGAAAGAAASGAGAGYGGQAGYGQGAGAS
AAAASNRIVSAPAVNRMSAASSTLVSNGAFNVGALGSTISNMAAQIQASSQGLSSAEATV
QALLEVISVLTHMLSSANIGYVDFSRVGDSASAVSQSMAYAG
>Uloborus diversus Pflag
MGALTAMNWHKTFCFGLVLSLYLCYKVEGRGFNIAVNNPFINHATAEGFARSFVRNIITS
GAFGRQGTADFEDIVEDLVTAMKDSSYGKKESSAKVKAMTMAFASSIAELIVIEDSAEND
MQQKTEIITEALREAFLETIGVVNEDFILEIKILVELFSNENLNEVENQQGGEQGSGGKT
SGEQGGEQSSSGGQGEEIQVAASQAIAVKGPSSGGSGGGQKPSGGQGGQKPSGGEGGEQX
XPSYGGEGGPSSGGQGREPEVAVAQAISLTLPSSGGSGGGEKPSGGQGGEKPSSGGEGGE
QPSSGGEGGPSSGGQGGEPEVAVAQAISVELPSSGGYGGGEKPSGGEGGEKPSSGGEGGE
QPSSGGEGGPSSGGQGGGPEVAAAQAISLTLPSSGGSGGGEKPSEGQGGETPSSGGEGGE
QPSSGGEGGPSSGGQGGEPEVAVAQAISVELPSSGGSGGGEKPSEGQGGETPSSGGEGGE
QPSSGGEGGPSSGGQGGEPEVAVAQAISVELPSSGGSGGGEKPSGGQGGEKPSSGGEGGE
QPSSGGEGGPSSGGQGGEPEVAVAQAISVELPSSGGSGGGEKPSGGGGGEKPSSGGEGGK
QPSSGGEGGPSSGGQGGGPEVAAAQAISLTLPSSGGSGGGEKPSEGQGGETPSSGGEGGE
QPSSGGEGGPSSGGQGGEPEVAVAQAISVELPSSGGSGGGEKPSEGQGGETPSSGGEGGE
QPSSGGEGGPSSGGQGGEPEVAVAQAISVELPSSGGSGGGEKPSGGQGGEKPSSGGEGGE
QPSSGGEGGPSSGGQGGEPEVAVAQAISVELPSSGGSGGGEKPSGGEGGEKPSSGGEGGE
QPSSGGEGEPSSGGQGGGPEVAAAQAISLTLPSFGGSGGGEKPSEGQGGETPSSGGEGGE
QPSSGGEGGPSSGGQGGEPEVAVAQAISVELPSSGGSGGGEKPSGGQGGEQPSSGGEGGE
QPSSGGEGGPSSGGQGGKPEVAVAQAISVELPSSGGSGGGEKPSGGGGGEKPSSGGEGGE
QPSSGGEGGPSSGGQGGGPEVAVAQAISVELPSSDGSGGGEKPSGGEGGEKPSSGGEGGE
QPSSGGEGGPSSGGQGGGPEVAAVQAISLTLPSSGGSGGGEKPSEGEGGEKPSSGGEGGE
QPSSGGEGGPSSGGQGGEPEVAVAQAISVELPSSGGSGGGEKPSGGQGGEKPSSGGEGGE
PEGPEAIAVAGPSSGAGDSGKXXPSGGQGGEKPSSGGEGGEPEGPEAIAVAGPSSGGSGD
SGKPSEEQGGEKPSGGEGGEQXXPSSGGEGGEQPSSGGEGGPSSGGQGGEPEVAVAQAIS
VELPSSGGSGGGEKPSGGQGGEKPSSGEGGEKXXPSSGGEGGXXPSSGGQGGGPEVAVAQ
AISVELPSPGGSGGGEKPSGGQGGEKPSPGGEGGEPEGPEAIAIAGPSSGAGDSGKPSGG
QGGEKXXPSSGGEGGEPEGPEAIAVAGPSSGGSGDSGKPSEEQGGEKPSGGQGGEQPSSG
GEGGEQPSSGGEGGEPEGPEAIAVAEPSSGDSGEIGKPSGGQGGEKPYGGEGGQQXXPSG
GQGAEPEVAVAQAISVELPSSGGSGGGEKPSGGQGGEKPSSGGEGGEQPSSGGEGGXXXX
PSSGGQGGEPEVAVAQAISVELPSSGGSGGGEKPSGGQGGEKPSSGEGGEKXXPSSGGEG
GPSSGGQGGGPEVAVAQAISVELPSPGGSGGGEKPSGGQGGEKPSPGGEGGEXXPEGPEA
IAVAGPSSGGSGDSGKPSEEQGGEKPSGGQGGEQXXPSSGGEGGEQPSSGGEGGEPEGPE
AIAVAEPSSGDSGEIGKPSGGQGGEKPSGGEGGQQPSGGQGAEPEVAVAQAISVELPSSG
GSGGGEKPSGGQGGEKPSSGGEGGEQPSSGGEGGPSSGGQGGGPEVAVAQAISVELPSSG
GSGGGEKPSGGQGGEKPSSGGEGGEQPSSGGEGGPSSGGQGGGPEVAVAQAISVELPSSG
GSGSDEKPSGGQGGEKPSSEEGGEKXXPSSGGEGGPSSGGQGGGPEVAVAQAISVELPSP
GGSGGGEKPSGGQGGETPSSGGEGGEQPSSGGEGGPSSGGQSGEPEVAVAQAISVELPSS
GGSGGGEKPSGGQGGEKPSSGGEGGEQPSSGGEGGPSSGGQGGEPEVAVAQAISVELPSS
GGSGGGEKPSGGQGGEKPSSGGEGGEQPSSGGEGGPSSGGQGGKPEVAVAQAISVELPSS
GGSGGGEKPSGGGGGEKPSSGGEGGEQPSSGGEGGPSSGGQGGGPEVAVAQAISVELPSS
DGSGGGEKPSGGEGGEKPSSGGEGGEQPSSGGEGGPSSGGQGGGPEVAAVQAISLTLPSS
GGSGGGEKPSEGEGGEKPSSGGEGGEQPSSGGEGGPSSGGQGGEPEVAVAQAISVELPSS
GGSGGGEKPSGGQGGEMPSSGGEGGEQPSSGGEGGPSSGGQGGEPEVAVAQAISVELPSS
GGSGGGEKPSGGQGGEKPSSGGEGGEXXPEGPEAIAVAGPSSGAGDSGKPSGGQGGEKPS
SGGEGGEPEGPEAIAVAGPSSGGSGDSGKPSEEQGGEKPSGGEGGEQPSSGGEGGEPEGP
EAIAVAEPSSGGSGEIGKPSGGQGGEKPYGGEGGQQXXPSGGQGAEPEVAVAQAISVELP
SSGGSGGGEKPSGGQGGEKPSSGGEGGEQPSSGGEGGPSSGGQGGEPEVAVAQAISVELP
SSGGSGGGEKPSGGQGGEKPSSGEGGEKPSSGGEGGPSSGGQGGGPEVAVAQAISVELPS
PGGSGGGEKPSGGQGGEKPSPGGEGGEPEGPKAIAIAGPSSGAGDSGKPSGGQGGEKPSS
GGEGGEXXPEGPEAIAVAGPSSGGSGDSGKPSEEQGGEKPSGGQGGEQPSSGGEGGEQPS
SGGEGGEPEGPEAIAVAEPSSGGSGEIGKPSGGQGGEKPSGGEGGQQPSGGQGAEPEVAV
AQAISVELPSSGGSGGGEKPSGVQGGEKPSSGGEGGEQPSSGGEGGPSSGGQGGGPEVAV
AQAISVELPSSGGSGGGEKPSGGQGGEKPSSGGEGGEQPSSGGEGGPSSGGQGGGPEVAV
AQAISVELPSSGGSGSDEKPSGGQGGEKPSSGEGGEKPSSGGEGGPSSGVQGGGPEVAVA
QAISVELPSPGGSGGGEKPSGGQGGEKPSPGGEGGEPEGPEAIAIAGPSSGAGDSGKPSG
GQGGEKPSSGGEGGEPEGPEAIAVAGPSSGGSGDSGTPSEEQGGEKPSGGQGGEQPSSGG
EGGEPEGPEAIAVAGPSSGGSGEIGKTSGGQGGEKPSGGEGGQQPSGGQGAEPEVAVAQA
ISVELPSSGGSGGGEKPSGGQGGEKPSSGGKGGEQPSSGGEGGPSSGGQGEGPEVAVAQA
ISVDLPSPGGSGGGEKPSGGQGGQKPSSGGEGEEPEGPEAIAVAGPSSGGGESLKPSEGQ
GAEKPSGGKGEQQPSGLEGGEKPSSGGEGGEPEGPEAIAVAGPLSGGSGDSGKPSGGQGG
EKPSSGGEGGEPEGPEAIAVAEPSSGGSGDGGKPSEGQGGEKPSGGEGGEQPSSGGEGGP
SSGGQGGEPEVAVAQAISLELPSSGGSGGGEKPSGGQGGEKPSSGGEGGGQPSSGGEGGE
QPSSGGEGEPSSGGQGGEPEVAVAQAISLKLPSSGGSGGGEKPSGGQGGEKPSSGGEGGE
QPSSGGEGGPSSGGQGGEPEVAVAQAISLVLPSSGGSGGGEKPSEGQGGEKPSSGGEGGE
QPSSGGEGGPSSGGQGGEPEVAVAQAISVELPSSGDSGGGEKPSGGQGGEKPSSGGEVGE
QPSSGGEGGPSSGGQGGEPEVAVAQAISVELPSSGGSGGGEKPSGGQGGEKPSSGGEGGE
QPSSGGEGGPSSGGQGEGPEVAVAQAISVDLPSPGGSGGRQKPSGGQGGQKPSSGGEGGE
PEGPEAIAVAGPSSGAGDSGKPSGGQGGEKPSGGQGGQQPSGGEGGEKPSSGREGGEPEG
PEAIAVAEPSSGGSGDSEKPSEGQVGEKPSGGEGGEQPSSGGEGGPSSGGQGGEPEVAVA
QAISLELPSSGGSGGGEKPSGGQGGEKPSSGEGGEQPSSGGEGGPSSGGQGKGPEVAVAQ
AISVDLPSPGGSGGGQKPSGGQGGQKPSSEGEGGEPEGPEAIAVAGPSSGAGDSGKPSGG
QGGEKPSGGQGGQQPSGGEGGEKPSSGGEGGEPEGPEAIAVAGPLSGGSGDSGKPSGGQG
GEKPSSEGEGGEPEGPEAIAVAGPSSGGSGDSGKPSEGQGGEKPSGGQGEPSSGGQGGEP
EVAVAQAISLELPSSGGSGGGEKPSGAQGGQKPSSGGEGGEPEGPEAIAVAGPSSGAGDS
GKPSEGQGGEKPSGGQGGQQPSGGEGGETPSSGGEGGEPEGPEAIAVAGPLSGGSGDSGK
PSGLQGGEKPSSEGEGGEPEGPEAIAVAGPSSGGSGDSGKPSEGQGGEKPSGGEGGEQPS
SGGEGGSSSGGQGGEPEVAVAQAISLELPSSGGSGGGEKPSGGQGGEKPSSGGEGGEQPS
SGGEGGPSSGAQGGEPEVAVAQAISLVLPSSGGSGGGEKPSEGQGGEKPSSGGEGGEPEG
PEAIAVAGPSSGAGESGKPSGEQGGEKPSGGQGGQQPSGGEDGEKPSSGGEGGEPEGPEA
IAVAGPLSGGSGDSGKPSGGQGGEKPSTGGEGGEPEGPEAIAVAGPSSGGSGDSGKPSEG
QGGEKPSGGQGGPSSGGQGGEPEVAVAQAISLDLPSSGGSGGGEKPSGGQGGQKPSSGGE
GGEPEGPEAIAVAGPSSGAGDSGKPSEGQGGEKPSGGQGGQQPSGGEGGETPSSGGEGGE
PEGPEAIAVAGPLSGGSGDSGKPSGGQGGEKPSSERECGEPEGPEAIAVAGPSSGGSGDS
GKPSEGQGGEKPSGEEGGEQPSSGGEGGEQPSSGGEGGPSSGGQGGEPEVAVAQAISVEL
LSSGGGGQKPSGGQGGQKPSSGGKGEISSSLEAEEEAEVAEVVNSILALLEKEGIIDVPQ
KPAKQQGKQPSSGGQEGEQPLSREGGTEEPESEEEGGVPDVAAAQALAVLAPSSGGSDGG
QQSSGDQSGEEPSSGGQGGEPEVAAAQAVSVTGTSSGGSENGQQTSGGAQGSQEGLCSCS
LESLSLTKILRSGSTLSRVVELINGFVNSLSSGQNSFDYNEFGNLVSDLFSSLLEENPEE
SSCSLFVQIILETLISSIHLLKNAEIGPLSNLPSNIEIEDVLSQLKNSVLKL
>Uloborus diversus PySp
MVRLSALLLALGLYLSFPTESEGKSVFKDEGLVEYFLHGIIDNFINYEVIRAEKEQEVYD
SFNELIKTARKSPKANKIKHAVASKIAEVITEAAEGGGNINYIMDNAVQAIAQAYEASVG
TVDDNFLDSIREMVTVMYNNDVEDEIKEREEAEILEEEEAMAMEAQILAEEQAQQQAEEQ
AQQQAEEQAQQQAEEQAQQQAEEQAQQQAEEQAHQQAEEQAQQQAEEQAQQQAEEQAQQQ
AEEQAQQQAEEQAQQRAEEQAQQLAQQQAQQLAQQQARQQAQQQAEEQARQQSQQQARQQ
ARQQAQHQAQEQARQQAQEQARQQAQQQAQEQARQQAQQQAQQQARQQARQQAQQQARQQ
AQEQARQQAQQQARQQAQLQSKNEITTDQKTISTITTTTTTNVNEYQGGSASALQSNGIQ
EEMSSSETESSEMEAFEENLISDSEQEEVQSYVAESTARNQIETDQAYQTAEAYNTAAQS
IQSQSEESYGSAVNSASTAAQVSSSTTETSSASSSILQSQAAAASSYQSAASSASQPFSY
IANYNSFQSTLVRLFGSSSSFSSINTQVISASDVKNVMSSVLSSSGISGSAIQNAMSRIN
LSAGSPISSYAQAISSAVTSAVQQSNVLSSGQEQSMASTIASQMIQSLVQMSAQRSRSIA
PLPAPVPRPAPLPRPAPLPKPAPRQLPARRPIPVQMQQSQVTKTQAATASYQSAASTASQ
VSSSAAQTSSASSSMSASSYTANYNSFQSSLIQLFGSSSSFSSLNTQVISASDVRNAMSN
VLRSSGVSGSAIQNAMSRINLSAGSSISSYAQAISSAVTSAVQQSNILSSGQEQSMASTI
ASQMIQSLVQLSAQRSQPVAPLPAPAPRPAPLPRPTPRPLPAPRPIPVPMQHSQVTQPQA
ATASYQSAASTASQVSSSAAQTSSASSSMSASSFTANYNAFQSSLIQIFGSSSSFSSINT
QVISASDVRNAMSSVLRSSGVSGSAIQNAMSRINLSAGSSISSYAQAISAAVTSAVQQSN
VLSSGQEQSMASSIASQMIQTLVQLSAQRTRPPAPLPAPAPRPAPRPIPAPRPIPMPMQQ
PQVSQLQATAASYQSAASTASQVSSSAAQTSSASSSMSASSYTANYNSFQSSLIQLFGSS
SSFSSINTQVISASDVRNAMSSVLRSSGVSGSAIQNAMSRINLSAGSSISSYAQAISSAV
TSAVQQSNILSSGQEQSMASTIASQMIQSLVQLSAQRSQPVAPLPAPAPRPAPLPRPTPR
PLPAPRPIPVPMQHSQVTQPQAATASYQSAASTASQVSSSAAQMSSASSSMSASSFTANY
NAFQSSLIQLFGSSSSFSSINTQVISASDVRNAMSNVLRSSGVSGSAIQNAMSRINLSAG
SSISSYAQAISAAVTSAVQQSNVLSSGQEQSMASSIASQMIQTLVQLSAQRSRPPAPLPA
PAPRPAPRPIPAPRPIPMPMQQPQFSQLQATAASYQSAASTASQVSSSAAQTSSASSSMS
ASSYTANYNSFQSSLIQLFGSSSSFTSINTQVISASDVRNAMSSVLRSSGVSGSAIQNAM
SRINLSAGSSISSYAQAISSAVTSAVQQSNVLSSGQEQSMASTIASQMIQSLVQLSAQRS
RPVAILPAPAPAPRPAPLPRPAPRPLPAPRPIPVPMQHSQVTQPQAATASYQSAASTASQ
VSSSAAQTSSASSSMSASSFTANYNAFQSSLIQLFGSSSSFSSINTQVISASDVRNAMSS
ILRSSGVSGSAIQNAMSRINLSAGSSISSYAQAISAAVTSAVQQSNALSSGQEQSMASSI
ASQMIQTLVQLSAQRSRPPAPLPAPAPRPAPRPIPAPRPIPMPMQQPQVSQLQATAASYQ
SAASTASQVSSSAAQTSSASSSMSASSFTANYNAFQSSLIQLLGSSSSFSSINTQVISAS
DVRNAMSSVLRSSGVSGSAIQNAMSRINLSAGSSISSYAQAISSAVTSAVQQSNVLSSGQ
EQSMASTIASQMIQSLVQLSAQRSRPVAPLPAPAPAPRPAPLPRPAPRPLPAPRPIPVPM
QHSQVTQPQAATASYQSAASTASQVSSSAAQTSSASSSMSASSFTANYNAFQSSLIQLFG
SSSSFSSINTQVISASDVRNAMSSILRSSGVSGSAIQNAMSRINLSAGSSISSYAQAISA
AVTSAVQQSNVLSSGQEQSMASSIASQMIQTLVQLSAQRSRPPAPLPAPAPRPAPRPIPA
PRPIPMPMQQPQVSQLQATAASYQSAASTASQVSSSAAQTSSASSSMSASSFTANYNAFQ
SSLIQLFGSSSSFSSINTQVISASDVRNAMSSILRSSGVSGSAIQNAMSRINLSAGSSIS
SYAQAISAAVTSAVQQSNVLSSGQEQSMASSIASQMIQTLVQLSAQRSRPPAPLPTPAPR
PAPRPIPAPRPIPMPMQQPQISQLQATAASYQSAASTASQVSSSAAQTSSASSSMSASSF
TANYNAFQSSLIQLLGSSSSFSSINTQVISASDVRNAMSSVLRSSGVSGSAIQNAMSRIN
LSAGSSISSYAQAISSAVTSAVQQSNVLSSGQEQSMASTIASQMIQSLVQLSAQRSRPVA
PLPAPAPAPRPAPLPRPAPRPLPAPRPIPVPMQHSQVTQPQAATASYQSAASTASQVSSS
AAQTSSASSSMSASSFTANYNAFQSSLIQLFGSSSSFSSINTQVISASDVRNAMSSILRS
SGVSGSAIQNAMSRINLSAGSSISSYAQAISAAVTSAVQQSNVLSSGQEQSMASSIASQM
IQTLVQLSAQRSRPPAPLPAPAPRPAPRPIPAPRPIPMPMQQPQVSQLQATAASYQSAAS
TASQVSSSAAQTSSASSSMSASSFTANYNAFQSSLIQLFGSSSSFSSINTQVISASDVRN
AMSSVLRSSGVSGSAIQNAMSRINLSAGSSISSYAQAISSAVTSAVQQSNVLSSGQEQSM
ASTIASQMIQSLVQLSAQRSQPVAPLPAPAPAPRPAPLPRPAPRPLPAPRPIPVPMQHSQ
VTQPQAATASYQSAASTASQVSSSAAQTSSASSSMSASSFTANYNAFQSSLIQLFGSSSS
FSSINTQVISASDVRNAMSSILRSSGVSGSAIQNAMSRINLSAGSSISSYAQAISAAVTS
AVQQSNVLSSGQEQSMASSIASQMIQTLVQLSAQRSRPPAPLPAPAPRPAPRPIPAPRPI
PMPMQQPQVSQLQTTAASYQSAASTASQVSSSAAQTSSASSSMSASSYTANYNSFQSSLI
QHFGSSSSFSSINTQVISASDVRNAMSSVLRSSGVSGSAIQNAMSRINLSAGSSISSYAQ
AISSAVTSAVQQSNVLSSGQEQSMASTIASQMIQSLVQLSAQRSQPVAPLPAPAPAPRPA
PLPRPAPRPLPAPRPIPVPMQHSQVTQPQAATASYQSAASTASQVSSSAAQTSSASSSMS
ASSFTANYNAFQSSLIQLFGSSSSFSSINTQVISASDVRNAMSSVLRSSGVSGSAIQNAM
SRINLRAGSSISSYAQAISSAVTSAVQQSNVLSSGQEQSMASTIASQMIQSLVQLSAQRS
RPVAPLPSPAPRPAPLPRPATRPLPAPRPIPVQMQHSQVTQPQAATASYQSAASTASQVS
SSAAQTSSASSSMSASSFTANYNAFQSSLIQLFGSSSSFSSINTQVISASDVRNAMSSIL
RSSGVSGSAIQNAMSRINLSAGSSISSYAQAISAAVTSAVQQSNVLSSGQEQSMASTIAS
QMIQSLVQLSAQRSQPVAPLPAPAPAPRPAPLPTPAPRPPPAPRPIPVPMQHSQVTQPQA
ATASYQSAASTASQVSSSAAQTSSASSSMSSSSFTANYNAFQSSLIQLFGSSSSFSSINT
QVISASDVRNAMSSVLRSSGVSGSAIQNAMSRINLRAGSSISSYAQAISSAVTSAVQQSN
VLSSGQEQSMASTIASQMIQSLVQLSAQRSRPVAPLPSPAPRPAPLPRPAPLPRPAPGPL
PAPRPISVPMQQSQVTQSQEATASYQSAASTASEVSSSAAQTSSASSSMSASSYTANYNS
FQSSLIRLFGSSSSFSSINTQTISASDVRNVMSSALSSSGVSGSAIENAMSRINLSEGSS
ISSYAQAISSAVTSAVQQSNILSSGQEQSMASSIASQIIQSLVQISKQRVQQTQSQQSLF
AALSQQDTASSATEASQFSAQSAFASSSASQSEYNQLSATSQNTETSAQLSTQNSYASNN
EFAQNSFASDDVSAQNSYVSSNVAAENSYASSNVEQAVQSESAATASFESGVSSAASDYS
TQSVAADSSSLSSASSGFVSGNAGYASSVSSTQSSGTLSGAASKLMSPAASARVSQLSGA
LSSMLASGSLNASALSSTVANAISALQASSNLSKAEIVAEAMMETMVAVASAASGCDGSS
FASEFAAAMASV
>Uloborus diversus Sp_vA [partial, N-terminal side]
MACMNAIFTMLPVVLLAMMWGTASGSTKHSHAVMMDSQTTDRFIDYFLGIIAASNVFPEK
EEMSDVLHTMKKAMTTNGPTKKGSAGKAQAMKTAMATVMAELVVMGEEEVPASLLEKRKQ
ILKEALEQTFVAVTGKIDYAFINEIENLIQIFEQEKEEEYEDYDESYAYSNAPGYAGASV
DAAFGAGVNLGAAASVNAGVEANVAATGSVGAGAGFGAKEGLDAGVAVGTGIGAAIGAST
GINIGADVSVKFQNTLTAMTQAINLWPALSQKLLTQIDVKNFIYNFAKYYASQFGITLQS
TDINNLYSQLQRSYLSRDGSFLNVIVNFASQNLIAAGRLSNSSLQSISMTLLHMILFSAK
ESVNLDINIDAALNLAAKAAASASAGVGASAAVEAGAGVAAGAGVAAGAGVAAGAGVAAK
ASLGFNTGVDAGLSAAVDASADITVNLQTRLSAMIGATGLFSRLSSSINSAAQVKAVLLS
FAGTCSRTFGVQFQSSAMNSVYSQLIKSYSARDGSFLDVLVNFASSQFVSAGILTASNLE
TTSNNLFRAVLTSLNASLSLGIDVDTTFAAGVQAAAKVSVGAGVGVEAGVGASAAAGLGV
AAAADASFGAGAAVDASFGAAAGIGANAALSAGVSVDVSATLRTRLSAMIGATGLYSKLS
SSINSAAQVKAVLLSFAGTCSRTFGVQFQSSAMNSVYSQLIQSYSARDGSFLDVLVNFAS
SQFVSAGILTASNLETTSNNLFRAVLTSLNASLSLGIDVDTTFAAGVHAAAQVSVGAGVG
VEAGVGASAAAGLGVAAAADASFGAGAAVDASFGAAAGIGANAALSAGVSVDVSATLRTR
LSAMIGATGLYSKLSSSINSAAQVKAVLLSFAGTCSRTFGVQFQSSAMNSVYSQLIQSYS
ARDGSFLDVLVNFASSQFVSAGILTASNLETTSNNLFRAVLTSLNASLSLGIDVDTTFAA
GVHAAAQVSVGAGVGVEAGVGASAAAGLGVAAAADASFGAGAAVDASFGAAAGIGANAAL
SAGVSVDVSATLRTRLSAMIGATGLYSKLSSSINSAAQVKAVLLSFAGTCSRTFGVQFQS
SAMNSVYSQLIQSYSARDGSFLDVLVNFASSQFVSAGILTASNLETTSNNLFRAVLTSLN
ASLSLGIDVDTTFAAGVHAAAQVSVGAGVGVEAGVGASAAAGLGVAAAADASFGAGAAVD
ASFGAAAGIGANAALSAGVSVDVSATLRTRLSAMISATGLYSKLSSSINSAAQVKAVLLS
FAGTCSRTFGVQFQSSAMNSVYSQLIQSYSARDGSFLDVLVNFASSQFVSAGILTASNLE
ITSNNLFRAVLTSLNASLSLGIDVDTTFAAGVQAAAQVSVGAGVGVEAGVGASAAAGLGV
AAAADASFGAGAAVDASFGAAAGIGANAALSAGVSVDVSATLRTRLSAMIGATGLYSRLS
SSINSAAQVKAVLLSFARTCSRTFGFQFQSSAMNSVYSQLIQSYSARDGSFLDVLVNFAS
SQFVSAGILTASNLETTSNNLFRAVLTSLNASLSLGIDVDTTFTAGVQAAAQVSVGAGVG
VEAGVGASAAAGLGVAADADASFGAGAAVDASFGAAAGIGANAALSAGVSVDVSATLRTR
LSAMIGATGLYSRLSSSINSAAQVKAVLLSFAGTCSRFFGFQFQSSAMNSVYSQLIQSYS
ARDGSFLDVLVNFASSQFVSAGILTASNLETTSNNLFRAVLTSLNASLSLGIDVDTTFAA
GVQAAAQVSVGAGVGVEAEVGASAAAGLGVAADADASFGAGAAVDASFGAAAGIGANAAL
SAGVSVDFSATLRTRLSAMIGATGLYSRLSSSINSAAQVKAVLLSFAGTCSRTFGVQFQS
SAMNSVYSQLIQSYSARDGSFLDVLVNFASSQFVSAGILTASNLETTSNNLFRAFLTSLN
ASLSLGIDVDTTFAAGVQAAAQVSVGAGVGVEAGVGASADAELDVAAAADASIGAGAAVD
ASFGAAAGIGANAALSAGASVDVSATLRTRLSAMIGATGLYSRLSSSINSAAQVKAVLLS
FARTCSRTFGFQFQSSAMNSVYSQLIQSYSARDGSFLDVLVNFASSQFVSAGILTASNLE
TTSNNLFRAVLTSLNASLSLGIDVDTTFAAGVQAAAQVSVGAGVGVEAEVGASAAAGLGV
AADADASFGAGAAVDASFGAAAGIGANADLSAGVSVDFSATLRTRLSAMIGATGLYSRLS
SSINSAAQVKAVLLSFAGTCSRTFGVQFQSSAMNSVYSQLIQSYSARDGSFLDVLVNFAS
SQFVSAGILTASNLETTSNNLFRAFLTSLNASLSLGIDVDTTFAAGVQAAAQVSVGAGVG
VEAGVGASADAELDVAAAADASIGAGAAVDTSFGAAAGIGAKAALSAGVSVDVSATLRTR
LSAMIGATGLYSRLSSSINSAAQVKAVLLSFARTCSRTFGFQFQSSAMNSVYSQLIQSYS
ARDGSFLDVLVNFASSQFVSAGILTASNLETTSNNLFRAVLTSLNASLSLGIDVDTTFTA
GVQAGAQVSVGAGVGVEAGVGASAAAGLGVAADADASFGAGAAVDASFGAAAGIGANAAL
SAGVSVDVSATLRTRLSAMIGATGLYSRLSSSINSAAQVKAVLLSFAGTCSRTFGFQFQS
SAMNSVYSQLIQSYSARDGSFLDVLVNFASSQFVSAGILTASNLETTSNNLFRAVLTSLN
ASLSLGIDVDTTFAAGVQAAAQVSVGAGVGVEAGVGASAAAGLGVAADADASFGAEAAVD
ASFGAAAGIGANAALSAGVSVDVSANLRTRLSAMIGATGLYSRLSSSINSAAQVKAVLLS
FARTCSRTFGFQFQSSAMNSVYSQLIQSYSARDGSFLDVLVNFASSQFVSAGILTASNLE
TTSNNLFRAVLTSLNASLSLGIDVDTTFAAGVQAAAQVSVGAGVGVEAGVGASVDAGLDV
SAAADASFGAGAAVDASFGAAAGIGANAALSAGVSVDFSATLRTRLSAMIGATGLYSRLS
SSINSAAQVKAVLLSFARTCSRTFGFQFQSSAMNSVYSQLIQSYSARDGSFLDVLVNFAS
SQFVSAGILTASNLETTSNNLFRAVLTSLNASLSLGIDVDTTFAAGVQAAAQVSVGAGVG
VEAGVGASAAAGLGVAADADASFGAEAAVDASFGAAAGIGANAALSAGVSVDVSATLRTR
LSAMIGATGLYSRLSSSINSAAQVKAVLLSFARTCSRTFGFQFQSSAMNSIYSQLIQSYS
ARDGSFLDVLVNFASSQFVSAGILTASNLETTSNNLFRAVLTSLNASLSLGIDVDTTFAA
GVQAAAQVSVGAGVGVEAGVGASVDAGLDVSAAADASFGAGAAVDASFGAAAGIGANAAL
SAGVSVDFSATLRTRLSAMIGATGLYSRLSSSINSAAQVKAVLLSFARTCSRTFGVQFQS
SAMNSVYSQLIQSYSARDGSFFDVLVNFASSQFVSAGILTASNLETTSNNLFRAVLTSLN
ASLSLGIDVDTTFAAGVQAAAQIGVEAGVGVEAGVGASADAGLDVAAAADASIGAGAAVD
TSFGAAAGLDANAALSAGVSVDFSATLRTRLSAMIGATGLYSRLSSSINSAAQVKAVLLS
FAGTCSRTFGVQFQSSAMNSVYSQLIQSYSARDGSFLDVLVNFASSQFVSAGILTASNLE
TISNNLFRAVLTSLNASLNLGIDVDTTFAAGVQAAAQVSVGVGAGVEAGVGASVDAELDV
AAAADASIGAGAAVGTSFGAAAGIGANAALSAGVSVDFSATLQTRLSAMIGATGLYSRLS
SSINSAAQVKAVLLSFAGTCSRTFGVQFQSSAMNSVYSQLIQSYSARDGSFLDVLVNFAS
SQFDSAGILTASNLETTSNNLFRAVLTSLNASLSLGIDVDTTFAAGVQAAAQVSVGAGVG
VEAGVGASAAAGLGVAAAADASFGAGAAVDASFGAAAGIGANAALSAGVSVDFSATLRTR
LSAMIGATGLYSRLSSSINSAAQVKAVLLSFARTCSRTFGVQFQSSAMNSVYSQLIQSYS
ARDGSFFDVLVNFASSQFVSAGILTASNLETTSNNLFRAVLTSLNASLSLGIDVDTTFAA
GVQAAAQIGVEAGVGVEAGVGASADAGLDVAAAADASIGAGAAVDTSFGAAAGLDANAAL
SAGVSVDFSATLQTRLSAMIGATGLYSRLSSSINSAAQVKAVLLSFAGTCSRTFGVQFQS
SAMNSVYSQLIKSYSARDGSFLDVLVNFASSQFVSAGILTASNLETTSNNLFRAVLTSLN
ASLSLGIDVDTTFAAGVQAAAQVSVGAGVGVEAGVGASAAAGLGVAAAADASFGAGAAVD
ASFGAAAGIGANAALSAGVSVDFSATLRTRLSAMIGATGLYSRL
>Uloborus diversus Sp_vA [partial, C-terminal side]
VSAGILTASNLETTSNNLFRAVLTSLNASLSLGIDVDTTFAAGVQAAAQVSVGAGVGVEA
GVGASAAAGLGVAADADASFGAGAAVDTSFGAAAGIGANAALSAGVSVDFSATLQTRLSA
MIGATGLYSRLSSSINSAAQVKAVLLSFAGTCSRTFGVQFQSSAMNSVYSQLIQSYSARD
GSFLDVLVNFASSQFVSAGILTASNLETTSNNLFRAVLTSLNASLNLGIDVDTTFAAGVQ
AAAKVSVGAGFGVEAGVGASVDAELDVAAAADASIGAGAAVDTSFGAAAGIGANAALSAG
VSVDFSATLQTRLSAMIGATGLYSRLSSSINSAAQVKAVLLSFAGTCSRTFGVQFQSSAM
NSVYSQLIQSYSARDGSFLDVLVNFASSQFVSAGILTASNLETTSNNLFRAVLTSLNASL
SLGIDVDTTFAAGVQAAAQVSVGAGVGVEAGVGASAAAGLGVAAAADASFGAGAAVDASF
DASAGIGANAALSAGVSVDFSATLRTRLSAMIGATGLYSRLSSSINSAAQVKAVLLSFAR
TCSRTFGFQFQSSAMNSVYSQLIQSYSARDGSFLDVLVNFASSQFVSAGILTASNMETTS
NNLFRAVLTSLNASLSLGIDVDTTFAAGVQAAAQVSVGAGVGVEAGVGASAAAGLGVAAD
ADASFGAGAAVDTSFGAAAGIGANAALSAGVSVDFSATLQTRLSAMIGATGLYSRLSSSI
NSAAQVKAFLLSFAGTCSRTFGVQFQSSAMNSVYSQLIQSYSARDGSFLDVLVNFASSQF
VSAGILTASNLETTSNNLFRAVLTSLNASLNLGIDVDTTFAAGVQAAAKVSVGAGFGVEA
GVGASVDAELDVAAAADASIGAGAAVDTSFGAAAGIGANAALSAGVSVDFSATLQTRLSA
MIGATGLYSRLSSSINSAAQVKAVLLSFAGTCSKTFGVQFQSSAMNSVYSQLIKSYSARD
GSFLDVLVNFASSQFVSAGILTASNLETTSNNLFRAVLTSLNASLSLGIDVDTTFAAGVQ
AAAQVSVGAGVGVEAGVGASAAAGLGVAAAADASFGAGAAVDASFGAAAGIGANAALSAG
VSFDFSATLRTRLSAMIGATGLYSRLSSSINSAAQVKAVLLSFAGTCSRTFGVQFQSSAM
NSVYSQLIKSYSARDGSFLDVLVNFASSQFVSAGILTASNLETTSNNLFRAVLTSLNASL
SLGIDVDTTFAAGVQAAAQVSVGAGVGVEAGVGASAAAGLGVAAAADASFGAGAAVDASF
GAAAGIGANAALSAGVSVDFSATLRTRLSAMIGATGLYSRLSSSINSAAQVKAVLLSFAR
TCSRTFGVQFQSNAMNSVYSQLIQSYSARDGSFFDVLVNFASSQFVSAGILTASNLETTS
NNLFRAVLTSLNASLSLGIDVDTTFAAGVQAAAQVGVEAGVGVEAGVGASADAELDVAAA
ADASIGAGAAVDTSFGAAAGIGANAALSAGVSVDFSATLRTRLSAMIGATGLYSRLSSSI
NSAAQVKAVLLSFARTCSRTFGVQFQSSAMNSVYSQLIQSYSARDGSFFDVLVNFASSQF
VSAGILTASNLETTSNNLFRAVLTSLNASLSLGIDVDTTFAAGVQAAAQVGVEAGVGVEA
GVGASADAELDVAAAADASIGAGAAVDTSFGAAAGIGANAALSAGVSVDFSATLRTRLSA
MIGATGLYSRLSSSINSAAQVKAVLLSFAGTCSRTFGVQFQSSAMNSVYSQLIQSYSARD
GSFLDVLVNFASSQFVSAGILTASNLETTSNNLFRAVLTSLNASLSLGIDVDTTFAAGVQ
AAAQVSVGAGVGVEAGVGASAAAGLGVAAAADASFGAGAAVDASFGAAAGIGANAALSAG
VSVDFSATLRTRLSAMIGATGLHSRLSSSINSAAQVKAVLLSFARTCSRTFGVQFQSSAM
NSVYSQLIQSYSARDGSFFDVLVNFASSQFVSAGILTASNLETTSNNLFRAVLTSLNASL
SLGIDVDTTFAAGVQAAAQVSVGVGVGVEAGVGASVDAELDVAAAADASIGAGAAVDTSF
GAAAGIGANAALSAGVSVDFSATLQTRLSAMIGATGLYSRLSSSINSAAQVKAVLLSFVG
TCSRTFGVQFQSSAMNSVYSQLIKSYSARDGSFLDVLVNFASSQFVSAGILTASNLETTS
NNLFRAVLTSLNASLSLGIDIDTTFAAGVQAAAQVSVGAGVGVEAGVGASAAAGLGVAAA
ADASFGAGAAVDASFGAAAGIGANAALSAGVSVDFSATLRTRLSAMIGATGLYSRLSSSI
NSAAQVKAVLLSFARTCSRTFGVQFQSSAMNSVYSQLIQSYSARDGSFFDVLVNFASSQF
VSAGILTASNLETTSNNLFRAVLTSLNASLSLGIDVDTTFAAGVQAAAQVGVEAGVGVEA
GVGASADAELDVAAAADASIGAGAAVDTSFGAAAGIGANAALSAGVSVDFSATLQTRLSA
MIGATGLYSRLSSSINSAAQVKAVLLSFAGTCSRTFGVQFQSSAMNSVYSQLIQSYSARD
GSFLDVLVNFASSQFVSAGILTASNLETTSNNLFRAVLTSLNASLSLGIDVDTTFAAGVQ
AAAQVSVEVGVDVEAGVGASVDAELDVAAAADASIGAGAAVDTSFGAAAGIGANAALSAG
VSVDFSATLQTRLSAMIGATGLYSRLSSSINSAAQVKAVLLSFAGTCSRTFGVQFQSSAM
NSVYSQLIQSYSARDGSFLDVLVNFASSQFVSAGILTASNLETTSNNLFRAVLTSLNASL
SLGIDIDTTFAAGVQAAAQVSVGAGVGVEAGVGASAAAGLGVAAAADASFGAGAAVDASF
GASAGIGANAALSAGVSVDFSATLRTRLSAMISATGLYSRLSSSINSAAQVKAVLLSFAG
TCSRTFGVQFQSSAMNSVYSQLIQSYSARDGSFLDVLVNFASSQFVSAGILTASNLETTS
NNLFRAVLTSLNASLSLGIDVDTTFAAGVQAAAQVSVGVGVGVEAGVGASVDAELDVAAA
ADASIGAGAAVDTSFGAAAGIGANAALSAGVSVDFSATLQTRLSAMIGATGLYSRLSSSI
NSAAQVKAVLLSFAGTCSRTFGVQFQSSAMNSVYSQLIQSYSARDGSFLDVLVNFASSQF
VSSGILTASNLETTSNNLFRAVLTSLNASLSLGIDIDTTFAAGVQAAAQVSVGAGVGVEA
GVGASAAAGLGVAAAADASFGAGAAVDTSFGAAAGIGANAALSAGVSVDFSATLQTRLSA
MIGATGLYSRLSSSINSAAQVKAVLLSFAGTCSRTFGVQFQSSAMNSVYSQLIKSYSARD
GSFLDVLVNFASSQFVSAGILTASNLETTSNNLFRAVLTSLNASLSLGIDIDTTFAAGVQ
AAAQVSVGAEVGVEAGVGASAAAGLGVAAAADASFGAGAAVDASFGAAAGIGANAALSAG
VSVDFSATLRTRLSAMIGATGLYSRLSSSINSAAQVKAVLLSFARTCSRTFGVQFQSSAM
NSVYSQLIQSYSARDGSFFDVLVNFASSQFVSAGILTASNLETTSNNLFRAVLTSLNASL
SLGIDVDTTFAAGVQAAAQVGVEAGVGVGAGFGASVGAAFGAAADIDASSSAGVGIGLAT
SAGIDSSATGNVGTGFGAALSSGFNIGGTADLNVAAAVEAKLKLESAHKLAECFASSSRF
NQAVSSGRTDYVLLAVAEIIGEVFGSEAKNIFERESS
>Uloborus diversus Sp_vB
MRLISTLPFIAVAVLLQTVDVQGFNAAVWSNSETAEAVLNFFSEFLEYTGIFNSHQMNEI
KEIRDTISVLMDQMILRKKTSSAMFQALDLAFASSIAKLIAEEDQGESLERKKNAIFEAF
KAALKYVTGTEDPLYLNEIKELVSMFTSQTPASATSLGSHATISKSDTLKTGNSVIPQEN
AQYFSPKKEVISPISVSQSSPQQLFNPGNTLSGAVSLNRGQSFDSRIAKSPQTLSAASSA
AVVSSNGGQSFDSGIAKSPQTSSAASSAAVVSSNGGQSFDSGIAKSPQTSSAASSAAVVN
SNGGQSFDSGIAKSAQLSRAASSSAVVNSLGSQNFDSEILQNTQVSSAVSSAAEINPPSI
NEFNSGYPVVASFPGSAVLTAAQPLQVPNLSGPKYPDGELAVPQQTNVAAIVSTSADSNP
KVSDFLTHDTSSDVILSKDAPPASVGRENINQQPSETMNTATGTSLGKEFQTVNPTYESP
AILIFADSLSDELYNSDTFYDVFESGISSKQAVSALIKLTKYVTEDLGLDDIVNELVASV
QRYTSTLSPDADAAEYAVQYSTAIAEVLAKNEIITTETAIDDGDIFADSVEDFFAETPIS
QMTAVVSSSSVGKLINEKDVVENYASDTEESYVSENSLSYFEEESSNNRMVPDSLSRYSS
GSASGRIDSVPNQNNGKVPVENYGSITDERNIPRNDPSSAKSASKGISIAPYRLSRESHL
SSDSALDRIDSVVSEIFTQERIDSDNLGSIVSKLGSMIRSDRPDLSECEMLDRVYSEILS
ALIHVLNTDDYYEDSASYVDESAAIVSGAMKYLV
>Uloborus diversus TuSp
MVWLNEATVFFTASLLLLFYCPVNAQVAQASSSAAVQNVFGNQDVARNFLGCLTSGIRSS
SAFPRQEQEDLDAVATGILSAVTTSSGVSAGVRAQALSTALASSLAQLIIAEAAGSEYST
QASALSNVLSSCFLRITGVPNPPFVSEIEGLVSLFAEEAGLPPLNLSQFSTGGISVGLGQ
AGSQAGSQAGSQSASQAAASSSTSAFASASAFAQSASFALSSSSSFASAVSSASSVSALG
ILGYQVGLQAAGSLGISNSQAFASSISQALTSVGVGASSSAYASAVSGVVAQYLSGTGVL
TSANAQALASSFANVFAASAASASAAASASSAASAQSAAAALAQSQSAASAFSQAASQAF
SQATSQAGSQAASQAGSQAASQAGSQAASQAGSQAASQAGSQAASQSGSGASSFTTTISR
SSAGSQAGSQAGSQAGSQAGSQAGSQAGSQAGSQAGSQAGSQAGSQAGSQAGSQAGSQAA
SQAGSQSASQASASSSASAFASASAFAQSASFALSSSSSFASAVSSASSVSALGTLGYQV
GLQAAGSLGISNSQAFASSISQALTSVGVGASSSAYASAVSGVVAQYLSGTGVLTSANAQ
ALASSFANVFAASAASASAAASASSAASAQSAAAASAQSQSAASAFSQAASQAFSQAASQ
AGSQAASQAGSQAASQAGSQAASQAGSQAASQAGSQAASQSGSGASSFTTTISRSSAGSQ
AGSQAGSQAGSQAGSQAGSQAGSQAGSQAGSQAGSQAGSQAGSQAASQAGSQSASQASAS
SSASAFASASAFAQSASFALSSSSSFASAVSSASSVSALGTLGYQVGLQAAGSLGISNSQ
AFASSISQALTSVGVGASSSAYASAVSGVVAQYLSGTGVLTSANAQALASSFANVFAASA
ASASAAASASSAASAQSTAAALAQSQSAASAFSQAASQAFSQAASQAGSQAASQAGSQAA
SQAGSQAASQAGSQAASQAGSQAASQSGSGASSFTTTISRSSAGSQAGSQAGSQAGSQAG
SQAGSQAGSQAGSQAGSQAGSQAGSQAGSQAGSQAGSQAGSQAGSQAASQAGSQSASQAS
ASSSASAFASASAFAQSASFALSSSSSFASAVSSASSVSALGTLGYQVGLQAAGSLGISN
SQAFASSISQALTSVGVGASSSAYASAVSGVVAQYLSGTGVLTSANAQALASSFANVFAA
SAASASAAASASSAASAQSAAAASAQSQSAASAFSQAASQAFSQAASQAGSQAASQAGSQ
AASQAGSQAASQAGSQAASQAGSQAASQSGSGASSFTTTISRSSAGSQAGSQAGSQAGSQ
AGSQAGSQAGSQAGSQAGSQTGSQAGSQAGSQAGSQAGSQAASQAGSQSASQASASSSAS
AFASASAFAQSASFALSSSSSFASAVSSASSVSALGTLGYQVGLQAAGSLGISNSQAFAS
SISQALTSVGVGASSSAYASAVSGVVAQYLSGTGVLTSANAQALASSFANVFAASAASAS
AAASASSAASAQSTAAALAQSQSAASAFSQAASQAFSQAASQAGSQAASQAGSQAASQAG
SQAASQAGSQAASQAGSQAASQSGSGASSFTTTISRSSAGSQAGSQAGSQAGSQAGSQAG
SQAGSQAGSQAGSQAGSQAGSQAGSQAASQAGSQSASQASASSSASAFASASAFAQSASF
ALSSSSSFASAVSSASSVSALGTLGYQVGLQAAGSLGISNSQAFASSISQALTSVGVGAS
SSAYASAVSGVVAQYLSGTGVLTSANAQALASSFANVFAASAASASAAASASSAASAQSA
AAALAQSQSAASAFSQAASQAFSQAASQAGSQAASQAGSQATSQAGSQAASQAGSQAASQ
AGSQAASQSGSGASSFTTTISRSSAGSQAGSQAGSQAGSQAGSQAGSQAGSQAGSQAGSQ
AGSQAGSQAGSQAGSQAGSQAGSQAGSQAASQAGSQSASQASASSSASAFASASAFAQSA
SFALSSSSSFASAVSSASSVSALGTLGYQVGLQAAGSLGISNSQAFASSISQALTSVGVG
ASSSAYASAVSGVVAQYLSGTGVLTSANAQALASSFANVFAASAASASAAASASSAASAQ
SAAAALAQSQSAASAFSQAASQAFSQAASQAGSQAASQAGSQAASQAGSQAASQAGSQAA
SQAGSQAASQAGSQAASQSGSGASSFTTTISRSSAGSQAGSQASSQAGSQAGSQAGSQAG
SQAGSQAGSQAGSQAGSQAGSQAGSQAGSQAASQAGSQSASQASASSSASAFASASAFAQ
SASFALSSSSSFASAVSSASSVSALGTLGYQVGLQAAGSLGISNSQAFASSISQALTSVG
VGASSSAYASAVSGVVAQYLSGTGVLTSANAQALASSFANVFAASAASASAAASASSAAS
AQSTAAALAQSQSAASAFSQAASQAFSQAASQAGSQAASQAGSQAASQAGSQAASQAGSQ
AASQSGSGASSFTTTISRSSAGSQAGSQAGSQAGSQAGSQAGSQAGSQAGSQAGSQAGSQ
AASQAGSQSASQASASSSASAFASASAFAQSASFALSSSSSFASAVSSASSVSALGTLGY
QVGLQAAGSLGISNSQAFASSISQALTSVGVGASSSAYASAVSGVVAQYLSGTGVLTSAN
AQALASSFANVFAASAASASAAASASSAASAQSAAAALAQSQSAASAFSQAASQAFSQAA
SQAGSQVASQAGSQAESQAGSQAASQAGSQAASQAGSQAASQSGSGASSFTTTISRSSAG
SQAGSQAGSQAGSQAGSQAGSQAGSQAGSQAGSQAASQAGSQSASQASASSSASAFASAS
AFAQSASFALSSSSSFASAVSSASSVSALGTLGYQVGLQAAGSLGISNSQAFASSISQAL
TSVGVGASSSAYASAVSGVVAQYLSGTGALTSANAQALASSFANVFAASAASASAAASAS
SATSAQSAAAALAQSQAAASAFSQAASQASSQASSQAASQASSQASSQAGSQASSQASSQ
ASSQAVSQAASQAASQAASQSAASARAGASSASFSASQSNAASQAGSQAASRAASQAASQ
AGSQSASQAAASSSASASASASAFAQSASLALASSSSFASAISSVSSVSSLGSLGYQVGL
QAAGSLGISNSQAFASSISQALTSVGVGASSAAYASAVSGVLAQYLSGTGVLTSANAQAL
ASSFANVFAASAASASAATSASSSASAQSAAAALAQNQSAASAFSQAASQAGSQASSQAG
SQVASQSASGSGAFGFGTSASGIITSSPSLANLVSNVAPILLSSNGLSSSSASSRINSIA
SGLSTALSSSSGVSLENLSSSLSSVFSEIQNNSFGVSAEQALIQALFEVLTGTVQVLNRG
QTSFVSVSSPTVISSSF
