# Supplementary material for: Chromosome-level genome and the identification of sex chromosomes in Uloborus diversus
Source: Gigascience. 2023 Feb 10;12:giad002. doi: 10.1093/gigascience/giad002 (PMC9912274; doi:10.1093/gigascience/giad002)
Supplement: giad002_Table_S2 [file giad002_table_s2.xlsx]

## Sheet: Sheet1
Species	SINEs (%)	LINEs (%)	LTR elements (%)	DNA elements (%)	Unclassified (%)	Small RNA (%)	Satellites (%)	Simple Repeats (%)	Low Complexity (%)	Total (%)	GenBank Accession	Reference
Uloborus diversus	0.05	2.48	3.89	14.17	43.02	0.04	0.02	0.86	0.15	64.68	Unpublished	Unpublished
Anelosimus studiosus	0.71	1.06	0.38	7.94	24.06	0.67	0.1	0.87	0.28	35.98	GCA_008297655.1	Purcell and Pruitt, (2019)
Araneus ventricosus	0.54	2.28	1.88	14.45	31.05	0.17	0.62	0.5	0.13	55.96	GCA_013235015.1	Kono, et al. (2019)
Argiope bruennichi	0.08	1.6	0.76	6.27	20.52	0	0.63	1.58	0.42	34.64	GCA_015342795.1	Sheffer, et al. (2020)
Dysdera silvatica	1.44	12.33	1.09	19.58	24.49	0.2	0	0.87	0.14	60.03	GCA_006491805.1	Sanchez-Herrero, et al. (2019)
Latrodectus hesperus	1.75	2.33	0.27	7.03	6.83	0.52	0	1.61	0.49	20.97	GCA_000697925.2	No current papers
Loxosceles reclusa	1.81	8.74	1.52	10.23	13.25	1.29	0.02	0.15	0.03	36.51	GCA_001188405.1	No current papers
Nephila clavipes	0.85	1.14	0.59	13.71	18.11	0.48	0.04	0.65	0.15	36.61	GCA_002102615.1	Babb, et al. (2017)
Parasteatoda tepidariorum	2.75	1.39	0.52	6.9	22.14	0.29	0.47	0.9	0.29	36.79	GCA_000365465.3	Schwager, et al. (2017)
Pardosa pseudoannulata	0.8	1.73	1.71	16.55	23.16	1.12	0.24	2.42	0.44	48.61	GCA_008065355.1	Yu, et al. (2019)
Stegodyphus dumicola	0.7	4.3	8.97	16.17	16.61	0.19	0.14	0.9	0.16	58.98	GCA_010614865.1	Liu, et al. (2019)
Stegodyphus mimosarum	0.57	3.5	6.91	18.77	24.6	1.11	0.05	0.63	0.14	56.91	GCA_000611955.2	Sanggaard, et al. (2014)
Trichonephila antipodiana	1.11	3.63	3.47	22.58	22.17	0.72	0.13	1.08	0.19	59.21
*Repeat statistics not reported for Acanthoscurria geniculata, Dolomedes plantarius, or Oedothorax gibbosus
