# Supplementary material for: Chromosome-level genome and the identification of sex chromosomes in Uloborus diversus
Source: Gigascience. 2023 Feb 10;12:giad002. doi: 10.1093/gigascience/giad002 (PMC9912274; doi:10.1093/gigascience/giad002)
Supplement: giad002_Table_S3 [file giad002_table_s3.txt]

>5WLXA Chain A, Kappa-theraphotoxin-Aa1a
>ARQ18757.1 iristatin precursor [Ixodes ricinus]
>QBF67841.1 Der f 39 [Dermatophagoides farinae]
>QBF67840.1 bacterial lytic enzyme [Dermatophagoides farinae]
>QBF67839.1 petrotrophic-like protein [Dermatophagoides farinae]
>6NT4C Chain C, Alpha-mammal toxin AaH2
>6NT4B Chain B, Alpha-mammal toxin AaH2
>6N4RH Chain H, Beta/omega-theraphotoxin-Tp2a
>6N4RG Chain G, Beta/omega-theraphotoxin-Tp2a
>6N4RF Chain F, Beta/omega-theraphotoxin-Tp2a
>6N4RE Chain E, Beta/omega-theraphotoxin-Tp2a
>6N4QH Chain H, Beta/omega-theraphotoxin-Tp2a
>6N4QG Chain G, Beta/omega-theraphotoxin-Tp2a
>6N4QF Chain F, Beta/omega-theraphotoxin-Tp2a
>6N4QE Chain E, Beta/omega-theraphotoxin-Tp2a
>6N4IH Chain H, Beta/omega-theraphotoxin-Tp2a
>6N4IG Chain G, Beta/omega-theraphotoxin-Tp2a
>6N4IF Chain F, Beta/omega-theraphotoxin-Tp2a
>6N4IE Chain E, Beta/omega-theraphotoxin-Tp2a
>5MOUA Chain A, Alpha-mammal toxin BeM9
>2MQUA Chain A, Neurotoxin Hm-3
>QBC75339.1 JHAMT, partial [Panonychus citri]
>QBC75338.1 FPPS [Panonychus citri]
>NP_001310047.1 glutathione S-transferase 1, isoform C-like [Tetranychus urticae]
>NP_001310049.1 glutathione S-transferase 1, isoform C-like [Tetranychus urticae]
>NP_001310021.1 glutathione S-transferase 1, isoform C-like [Tetranychus urticae]
>QBB68764.1 cathepsin L-like cysteine protein [Haemaphysalis flava]
>TX15_GRAPO P0DL72.1 RecName: Full=Toxin GTx1-15; AltName: Full=Beta/omega-theraphotoxin-Gr2a; Short=Beta/omega-TRTX-Gr2a; AltName: Full=Toxin GpTx-1
>2MZGA Chain A, Purotoxin-2
>2MZFA Chain A, Purotoxin-2
>2MDNA Chain A, Purotoxin-2
>TXPR2_GEOA2 B3EWH0.1 RecName: Full=Purotoxin-2; Short=PT2 [Alopecosa marikovskyi]
>KA23H_HOTJU F1CIY9.1 RecName: Full=U10-buthitoxin-Hj1a; Short=U10-BUTX-Hj1a; Flags: Precursor
>KAX_BUTOS B8XH38.1 RecName: Full=Potassium channel toxin-like Tx677; Flags: Precursor
>KA159_LYCMC D9U2A8.1 RecName: Full=Potassium channel toxin alpha-KTx 15.9; AltName: Full=Neurotoxin KTx9; Flags: Precursor
>KA261_MESMA A7KJJ7.1 RecName: Full=Potassium channel toxin alpha-KTx 26.1; AltName: Full=Neurotoxin BmK86; Flags: Precursor
>TXLF3_CYRHA P0CH71.1 RecName: Full=U2-theraphotoxin-Hhn1a; Short=U2-TRTX-Hhn1a; AltName: Full=Hainantoxin F3-25.85; AltName: Full=Peptide F3-25.85
>TXPR1_GEOA2 P86269.1 RecName: Full=Purotoxin-1; Short=PT1 [Alopecosa marikovskyi]
>KA156_TITDI P84777.2 RecName: Full=Potassium channel toxin alpha-KTx 15.6; AltName: Full=Discrepin; Flags: Precursor
>TLCOA_GEOA2 P85079.2 RecName: Full=Omega-lycotoxin-Gsp2671a; Short=Omega-LCTX-Gsp2671a; AltName: Full=Lsp-1; AltName: Full=Omega-Lsp-IA; Flags: Precursor [Alopecosa marikovskyi]
>TLCOG_GEOA2 A9XDG3.1 RecName: Full=Omega-lycotoxin-Gsp2671g; Short=Omega-LCTX-Gsp2671g; AltName: Full=Omega-Lsp-IA-like 4; Flags: Precursor [Alopecosa marikovskyi]
>TLCOF_GEOA2 A9XDG4.1 RecName: Full=Omega-lycotoxin-Gsp2671f; Short=Omega-LCTX-Gsp2671f; AltName: Full=Omega-Lsp-IA-like 5; Flags: Precursor, partial [Alopecosa marikovskyi]
>TLCOE_GEOA2 A9XDG5.1 RecName: Full=Omega-lycotoxin-Gsp2671e; Short=Omega-LCTX-Gsp2671e; AltName: Full=Omega-Lsp-IA-like 6; Flags: Precursor, partial [Alopecosa marikovskyi]
>TLCOD_GEOA2 A9XDG2.1 RecName: Full=Omega-lycotoxin-Gsp2671d; Short=Omega-LCTX-Gsp2671d; AltName: Full=Omega-Lsp-IA-like 3; Flags: Precursor [Alopecosa marikovskyi]
>TLCOC_GEOA2 A9XDG1.1 RecName: Full=Omega-lycotoxin-Gsp2671c; Short=Omega-LCTX-Gsp2671c; AltName: Full=Omega-Lsp-IA-like 2; Flags: Precursor [Alopecosa marikovskyi]
>TLCOB_GEOA2 A9XDG0.1 RecName: Full=Omega-lycotoxin-Gsp2671b; Short=Omega-LCTX-Gsp2671b; AltName: Full=Omega-Lsp-IA-like 1; Flags: Precursor [Alopecosa marikovskyi]
>CAHAD_HOFGE B8QG00.1 RecName: Full=Hadrucalcin; Short=HdCa; Flags: Precursor
>TXLB2_CYRSC B3FIS7.1 RecName: Full=U5-theraphotoxin-Hs1b 2; Short=U5-TRTX-Hs1b; AltName: Full=Lectin SHL-Ib2; Flags: Precursor
>TXLB1_CYRSC B3FIS6.1 RecName: Full=U5-theraphotoxin-Hs1b 1; Short=U5-TRTX-Hs1b; AltName: Full=Lectin SHL-Ib1; Flags: Precursor
>TXLA6_CYRSC B3FIS5.1 RecName: Full=U5-theraphotoxin-Hs1a 6; Short=U5-TRTX-Hs1a; AltName: Full=Lectin SHL-Ia6; Flags: Precursor
>TXLA5_CYRSC B3FIS4.1 RecName: Full=U5-theraphotoxin-Hs1a 5; Short=U5-TRTX-Hs1a; AltName: Full=Lectin SHL-Ia5; Flags: Precursor
>TXLA4_CYRSC B3FIS3.1 RecName: Full=U5-theraphotoxin-Hs1a 4; Short=U5-TRTX-Hs1a; AltName: Full=Lectin SHL-Ia4; Flags: Precursor
>TXLA3_CYRSC B3FIS2.1 RecName: Full=U5-theraphotoxin-Hs1a 3; Short=U5-TRTX-Hs1a; AltName: Full=Lectin SHL-Ia3; Flags: Precursor
>TXLD_CYRSC B3FIS1.1 RecName: Full=U5-theraphotoxin-Hs1d; Short=U5-TRTX-Hs1d; AltName: Full=Lectin SHL-1a2; AltName: Full=Lectin SHL-Ia2; Flags: Precursor
>TXLC_CYRSC B3FIS0.1 RecName: Full=U5-theraphotoxin-Hs1c; Short=U5-TRTX-Hs1c; AltName: Full=Lectin SHL-1a1; AltName: Full=Lectin SHL-Ia1; Flags: Precursor
>KAX3B_ODODO P0C909.1 RecName: Full=Potassium channel toxin alpha-KTx 3.11; AltName: Full=OdK2
>KAX3A_BUTOS P0C908.1 RecName: Full=Potassium channel toxin alpha-KTx 3.10; AltName: Full=BoiTx1; Flags: Precursor
>KAXU2_HOFGE P0C8X9.1 RecName: Full=Potassium channel toxin alpha-KTx; Flags: Precursor
>KGX18_CENEL P0C893.1 RecName: Full=Potassium channel toxin gamma-KTx 1.8; AltName: Full=CeErgTx5; Short=CeErg5
>KAX69_OPICA Q6XLL6.1 RecName: Full=Potassium channel toxin alpha-KTx 6.9; AltName: Full=OcKTx4; Flags: Precursor
>KAX6A_OPICA Q6XLL5.1 RecName: Full=Potassium channel toxin alpha-KTx 6.10; AltName: Full=OcKTx5; Flags: Precursor
>KAX45_TITCO Q5G8B6.1 RecName: Full=Potassium channel toxin alpha-KTx 4.5; Flags: Precursor
>TXMG9_MACGS Q75WH4.1 RecName: Full=U10-hexatoxin-Mg1a; Short=U10-HXTX-Mg1a; AltName: Full=Neurotoxin magi-9; Flags: Precursor
>TX24A_MACGS Q75WH3.1 RecName: Full=U11-hexatoxin-Mg1a; Short=U11-HXTX-Mg1a; AltName: Full=Neurotoxin magi-10; Flags: Precursor
>TXH4_CYRSC P83303.2 RecName: Full=Huwentoxin-IV; Short=HwTx-IV; AltName: Full=Huwentoxin-4; AltName: Full=Huwentoxin-IVa; Short=HWTX-IVa; AltName: Full=Huwentoxin-IVb; Short=HWTX-IVb; AltName: Full=Huwentoxin-IVc; Short=HWTX-IVc; AltName: Full=Mu-theraphotoxin-Hs2a; Short=Mu-TRTX-Hs2a; Flags: Precursor
>TXH3_CYRSC P61103.2 RecName: Full=Mu-theraphotoxin-Hs1a; Short=Mu-TRTX-Hs1a; AltName: Full=Huwentoxin-3; AltName: Full=Huwentoxin-III; Short=HwTx-III; Contains: RecName: Full=U2-theraphotoxin-Hs1b; Short=U2-TRTX-Hs1b; AltName: Full=HWTX-IIIa; AltName: Full=Mutant of huwentoxin-3; AltName: Full=Mutant of huwentoxin-III; Short=mHWTX-III; Flags: Precursor
>CAMAU_SCOPA P60254.1 RecName: Full=Maurocalcin; Short=MCa; AltName: Full=Maurocalcine
>CAOP2_OPICA P60253.1 RecName: Full=Opicalcin-2; Short=OpCa2; AltName: Full=Opicalcine-2; Flags: Precursor
>CAOP1_OPICA P60252.1 RecName: Full=Opicalcin-1; Short=OpCa1; AltName: Full=Opicalcine-1; Flags: Precursor
>KGX22_MESMA P59938.1 RecName: Full=Potassium channel toxin gamma-KTx 2.2; AltName: Full=BmKK7; AltName: Full=BmKKx2; Flags: Precursor
>KA158_MESMA Q86BX0.1 RecName: Full=Potassium channel toxin alpha-KTx 15.8; AltName: Full=BmKKx1; AltName: Full=Neurotoxin Kk4; Flags: Precursor
>KAX42_TITSE P56219.2 RecName: Full=Potassium channel toxin alpha-KTx 4.2; AltName: Full=Neurotoxin Ts-kappa; Short=TsK; Short=TsKappa; AltName: Full=Ts9; Flags: Precursor
>TXPR2_THRPR P83476.1 RecName: Full=Beta/omega-theraphotoxin-Tp2a; Short=Beta/omega-TRTX-Tp2a; AltName: Full=ProTx-II; Short=PT-II; AltName: Full=Protoxin-2; Short=ProTx-2; Short=ProTx2
>KAX53_MESMA Q9TVX3.1 RecName: Full=Potassium channel toxin alpha-KTx 5.3; AltName: Full=Neurotoxin BmP05; AltName: Full=Potassium ion channel blocker P05; Flags: Precursor
>KAX15_MESMA Q9NII6.1 RecName: Full=Potassium channel toxin alpha-KTx 1.5; AltName: Full=BmTX1; AltName: Full=Neurotoxin TX1; Flags: Precursor
>KKX11_HETFU P82851.1 RecName: Full=Potassium channel toxin kappa-KTx 1.2; AltName: Full=Kappa-hefutoxin-2; Short=Kappa-HfTx2; Contains: RecName: Full=Potassium channel toxin kappa-KTx 1.1; AltName: Full=Kappa-hefutoxin-1; Short=Kappa-HfTx1
>KAX35_ANDAU P45696.1 RecName: Full=Potassium channel toxin alpha-KTx 3.5; AltName: Full=Kaliotoxin-2; Short=KTX-2; Flags: Precursor
>CLCPP_TITSE P0DM29.1 RecName: Full=Intracellular calcium channel modulator CCP-Ts; AltName: Full=Cell penetrating peptides-Ts; Flags: Precursor
>CL1A_HOTJU F1CIZ6.1 RecName: Full=Phi-buthitoxin-Hj1a; Short=Phi-BUTX-Hj1a; Flags: Precursor
>CAVEJ_VAEME P0DPT1.1 RecName: Full=Vejocalcin; Short=VjCa
>CAINT_THOIN P0DM30.1 RecName: Full=Intrepicalcin; AltName: Full=ViCaTx1; Flags: Precursor
>CAHEM_HEMLE RecName: Full=Hemicalcin; Short=HCa; Short=HmCa; Flags: Precursor
>TOP3C_OXYTA C0HLG1.1 RecName: Full=Oxyopinin-3c; Short=Oxt-3c
>TOP3B_OXYTA C0HLG0.1 RecName: Full=Oxyopinin-3b; Short=Oxt-3b
>TOP3A_OXYTA C0HLF9.1 RecName: Full=Oxyopinin-3a; Short=Oxt-3a
>TOP1C_OXYTA C0HLF6.1 RecName: Full=M-oxotoxin-Ot1c; Short=M-OXTX-Ot1c; AltName: Full=Oxyopinin-1c
>TOP1B_OXYTA C0HLF5.1 RecName: Full=M-oxotoxin-Ot1b; Short=M-OXTX-Ot1b; AltName: Full=Oxyopinin-1b
>DEP23_DERPT L7N6F8.1 RecName: Full=Major mite allergen Der p 23; AltName: Full=Major house dust mite allergen Der p 23; Short=Major HDM allergen Der p 23; AltName: Full=Peritrophin-like protein Der p 23; AltName: Allergen=Der p 23; Flags: Precursor
>ALL21_BLOTA A7IZE9.1 RecName: Full=Mite allergen Blo t 21; AltName: Full=Mite group 21 allergen Blo t 21; AltName: Allergen=Blo t 21; Flags: Precursor
>PLD1_HEMLE RecName: Full=Phospholipase D Hl-PLD1; AltName: Full=Dermonecrotic toxin; AltName: Full=Sphingomyelin phosphodiesterase D; Short=SMD; Short=SMase D; Short=Sphingomyelinase D; Flags: Precursor
>CAURO_UROYA L0GBR1.1 RecName: Full=Urocalcin; Short=UrCa; AltName: Full=Calcium-channel toxin-like 20; Flags: Precursor
>CRVP_TRILK W4VS53.1 RecName: Full=CRISP/Allergen/PR-1; Short=Cap-1; Flags: Precursor
>CLKTX_ISOMC P0DJL0.1 RecName: Full=Potassium channel toxin KTx1; Short=ImKTx1; Flags: Precursor
>NNRD_IXOSC B7PBI5.1 RecName: Full=ATP-dependent (S)-NAD(P)H-hydrate dehydratase; AltName: Full=ATP-dependent NAD(P)HX dehydratase
>RU1C_IXOSC B7Q2M2.1 RecName: Full=U1 small nuclear ribonucleoprotein C; Short=U1 snRNP C; Short=U1-C; Short=U1C
>WGRTX_GRARO P60590.2 RecName: Full=Omega-theraphotoxin-Gr1a; Short=Omega-TRTX-Gr1a; AltName: Full=Omega-grammotoxin SIA; Short=Omega-GTX SIA; Short=Omega-GrTx SIA; Short=Omega-GsTx SIA; Flags: Precursor
>CLML_MESEU P86399.2 RecName: Full=Neurotoxin lambda-MeuTx; AltName: Full=Calcium channel toxin-like peptide-1; Flags: Precursor
>VP59_LYCMC P0CJ12.1 RecName: Full=Venom protein 59.1; Flags: Precursor
>CL758_BUTOS B8XH22.1 RecName: Full=Putative calcium channel toxin Tx758; Flags: Precursor
>CLKTX_LYCMC P0CI88.1 RecName: Full=Putative calcium channel toxin 196; Flags: Precursor
>VA5_LYCSI A9QQ26.1 RecName: Full=Venom allergen 5; AltName: Full=Antigen 5; Flags: Precursor
>H8C01_CYRHA D2Y245.2 RecName: Full=U3-theraphotoxin-Hhn1k; Short=U3-TRTX-Hhn1k; AltName: Full=Hainantoxin-VIII-3; Short=HNTX-VIII-3; Flags: Precursor
>H8Q01_CYRHA D2Y2N7.1 RecName: Full=U3-theraphotoxin-Hhn1i; Short=U3-TRTX-Hhn1i; AltName: Full=Hainantoxin-VIII-17; Short=HNTX-VIII-17; Flags: Precursor
>H8P01_CYRHA D2Y2N6.1 RecName: Full=U3-theraphotoxin-Hhn1h; Short=U3-TRTX-Hhn1h; AltName: Full=Hainantoxin-VIII-16; Short=HNTX-VIII-16; Flags: Precursor
>H8O01_CYRHA D2Y2N5.1 RecName: Full=U3-theraphotoxin-Hhn1g; Short=U3-TRTX-Hhn1g; AltName: Full=Hainantoxin-VIII-15; Short=HNTX-VIII-15; Flags: Precursor
>H8N01_CYRHA D2Y2N3.1 RecName: Full=U3-theraphotoxin-Hhn1f; Short=U3-TRTX-Hhn1f; AltName: Full=Hainantoxin-VIII-14; Short=HNTX-VIII-14; Flags: Precursor
>H8M01_CYRHA D2Y2N2.1 RecName: Full=U3-theraphotoxin-Hhn1e; Short=U3-TRTX-Hhn1e; AltName: Full=Hainantoxin-VIII-13; Short=HNTX-VIII-13; Flags: Precursor
>H8L01_CYRHA D2Y2M9.1 RecName: Full=U3-theraphotoxin-Hhn1d; Short=U3-TRTX-Hhn1d; AltName: Full=Hainantoxin-VIII-12; Short=HNTX-VIII-12; Flags: Precursor
>H8K01_CYRHA D2Y2M3.1 RecName: Full=U3-theraphotoxin-Hhn1c; Short=U3-TRTX-Hhn1c; AltName: Full=Hainantoxin-VIII-11; Short=HNTX-VIII-11; Flags: Precursor
>H8J01_CYRHA D2Y2M2.1 RecName: Full=U3-theraphotoxin-Hhn1b; Short=U3-TRTX-Hhn1b; AltName: Full=Hainantoxin-VIII-10; Short=HNTX-VIII-10; Flags: Precursor
>H8I01_CYRHA D2Y2M0.1 RecName: Full=U3-theraphotoxin-Hhn1q; Short=U3-TRTX-Hhn1q; AltName: Full=Hainantoxin-VIII-9; Short=HNTX-VIII-9; Flags: Precursor
>H8H01_CYRHA D2Y2G9.1 RecName: Full=U3-theraphotoxin-Hhn1p; Short=U3-TRTX-Hhn1p; AltName: Full=Hainantoxin-VIII-8; Short=HNTX-VIII-8; Flags: Precursor
>H8G01_CYRHA D2Y2G8.1 RecName: Full=U3-theraphotoxin-Hhn1o; Short=U3-TRTX-Hhn1o; AltName: Full=Hainantoxin-VIII-7; Short=HNTX-VIII-7; Flags: Precursor
>H8F01_CYRHA D2Y2G7.1 RecName: Full=U3-theraphotoxin-Hhn1n; Short=U3-TRTX-Hhn1n; AltName: Full=Hainantoxin-VIII-6; Short=HNTX-VIII-6; Flags: Precursor
>H8E01_CYRHA D2Y247.1 RecName: Full=U3-theraphotoxin-Hhn1m; Short=U3-TRTX-Hhn1m; AltName: Full=Hainantoxin-VIII-5; Short=HNTX-VIII-5; Flags: Precursor
>H8D01_CYRHA D2Y246.1 RecName: Full=U3-theraphotoxin-Hhn1l; Short=U3-TRTX-Hhn1l; AltName: Full=Hainantoxin-VIII-4; Short=HNTX-VIII-4; Flags: Precursor
>H8B01_CYRHA D2Y244.1 RecName: Full=U3-theraphotoxin-Hhn1j; Short=U3-TRTX-Hhn1j; AltName: Full=Hainantoxin-VIII-2; Short=HNTX-VIII-2; Flags: Precursor
>H8A19_CYRHA D2Y2N4.1 RecName: Full=U3-theraphotoxin-Hhn1a 19; Short=U3-TRTX-Hhn1a; AltName: Full=Hainantoxin-VIII.19; Short=HNTX-VIII.19; AltName: Full=Peptide F4-27.90; Flags: Precursor
>H8A18_CYRHA D2Y2N1.1 RecName: Full=U3-theraphotoxin-Hhn1a 18; Short=U3-TRTX-Hhn1a; AltName: Full=Hainantoxin-VIII.18; Short=HNTX-VIII.18; AltName: Full=Peptide F4-27.90; Flags: Precursor
>H8A17_CYRHA D2Y2N0.1 RecName: Full=U3-theraphotoxin-Hhn1a 17; Short=U3-TRTX-Hhn1a; AltName: Full=Hainantoxin-VIII.17; Short=HNTX-VIII.17; AltName: Full=Peptide F4-27.90; Flags: Precursor
>H8A16_CYRHA D2Y2M8.1 RecName: Full=U3-theraphotoxin-Hhn1a 16; Short=U3-TRTX-Hhn1a; AltName: Full=Hainantoxin-VIII.16; Short=HNTX-VIII.16; AltName: Full=Peptide F4-27.90; Flags: Precursor
>H8A15_CYRHA D2Y2M6.1 RecName: Full=U3-theraphotoxin-Hhn1a 15; Short=U3-TRTX-Hhn1a; AltName: Full=Hainantoxin-VIII.15; Short=HNTX-VIII.15; AltName: Full=Peptide F4-27.90; Flags: Precursor
>H8A14_CYRHA D2Y2M5.1 RecName: Full=U3-theraphotoxin-Hhn1a 14; Short=U3-TRTX-Hhn1a; AltName: Full=Hainantoxin-VIII.14; Short=HNTX-VIII.14; AltName: Full=Peptide F4-27.90; Flags: Precursor
>H8A13_CYRHA D2Y2M4.1 RecName: Full=U3-theraphotoxin-Hhn1a 13; Short=U3-TRTX-Hhn1a; AltName: Full=Hainantoxin-VIII.13; Short=HNTX-VIII.13; AltName: Full=Peptide F4-27.90; Flags: Precursor
>H8A12_CYRHA D2Y2M1.1 RecName: Full=U3-theraphotoxin-Hhn1a 12; Short=U3-TRTX-Hhn1a; AltName: Full=Hainantoxin-VIII.12; Short=HNTX-VIII.12; AltName: Full=Peptide F4-27.90; Flags: Precursor
>H8A11_CYRHA D2Y2G6.1 RecName: Full=U3-theraphotoxin-Hhn1a 11; Short=U3-TRTX-Hhn1a; AltName: Full=Hainantoxin-VIII.11; Short=HNTX-VIII.11; AltName: Full=Peptide F4-27.90; Flags: Precursor
>H8A10_CYRHA D2Y2G5.1 RecName: Full=U3-theraphotoxin-Hhn1a 10; Short=U3-TRTX-Hhn1a; AltName: Full=Hainantoxin-VIII.10; Short=HNTX-VIII.10; AltName: Full=Peptide F4-27.90; Flags: Precursor
>H8A09_CYRHA D2Y2G4.1 RecName: Full=U3-theraphotoxin-Hhn1a 9; Short=U3-TRTX-Hhn1a; AltName: Full=Hainantoxin-VIII.9; Short=HNTX-VIII.9; AltName: Full=Peptide F4-27.90; Flags: Precursor
>H8A08_CYRHA D2Y2G3.1 RecName: Full=U3-theraphotoxin-Hhn1a 8; Short=U3-TRTX-Hhn1a; AltName: Full=Hainantoxin-VIII.8; Short=HNTX-VIII.8; AltName: Full=Peptide F4-27.90; Flags: Precursor
>H8A07_CYRHA D2Y250.1 RecName: Full=U3-theraphotoxin-Hhn1a 7; Short=U3-TRTX-Hhn1a; AltName: Full=Hainantoxin-VIII.7; Short=HNTX-VIII.7; AltName: Full=Peptide F4-27.90; Flags: Precursor
>H8A06_CYRHA D2Y249.1 RecName: Full=U3-theraphotoxin-Hhn1a 6; Short=U3-TRTX-Hhn1a; AltName: Full=Hainantoxin-VIII.6; Short=HNTX-VIII.6; AltName: Full=Peptide F4-27.90; Flags: Precursor
>H8A05_CYRHA D2Y248.1 RecName: Full=U3-theraphotoxin-Hhn1a 5; Short=U3-TRTX-Hhn1a; AltName: Full=Hainantoxin-VIII.5; Short=HNTX-VIII.5; AltName: Full=Peptide F4-27.90; Flags: Precursor
>H8A04_CYRHA D2Y243.1 RecName: Full=U3-theraphotoxin-Hhn1a 4; Short=U3-TRTX-Hhn1a; AltName: Full=Hainantoxin-VIII.4; Short=HNTX-VIII.4; AltName: Full=Peptide F4-27.90; Flags: Precursor
>H8A03_CYRHA D2Y242.1 RecName: Full=U3-theraphotoxin-Hhn1a 3; Short=U3-TRTX-Hhn1a; AltName: Full=Hainantoxin-VIII.3; Short=HNTX-VIII.3; AltName: Full=Peptide F4-27.90; Flags: Precursor
>H8A02_CYRHA D2Y241.1 RecName: Full=U3-theraphotoxin-Hhn1a 2; Short=U3-TRTX-Hhn1a; AltName: Full=Hainantoxin-VIII.2; Short=HNTX-VIII.2; AltName: Full=Peptide F4-27.90; Flags: Precursor
>H8A01_CYRHA D2Y240.1 RecName: Full=U3-theraphotoxin-Hhn1a 1; Short=U3-TRTX-Hhn1a; AltName: Full=Hainantoxin-VIII; Short=HNTX-VIII; AltName: Full=Peptide F4-27.90; Flags: Precursor
>H20A2_CYRHA D2Y2H0.1 RecName: Full=Hainantoxin-XX.2; Short=HNTX-XX.2; AltName: Full=Peptide F8-26.11; Flags: Precursor
>H17A3_CYRHA D2Y2C8.1 RecName: Full=Hainantoxin-XVII.3; Short=HNTX-XVII.3; AltName: Full=Peptide F2-20.97; Flags: Precursor
>H16V1_CYRHA D2Y2H9.1 RecName: Full=U11-theraphotoxin-Hhn1v; Short=U11-TRTX-Hhn1v; AltName: Full=Hainantoxin-XVI-22; Short=HNTX-XVI-22; Flags: Precursor
>VA5_TITSE P85840.1 RecName: Full=Venom allergen 5; AltName: Full=Antigen 5; AltName: Full=Cysteine-rich venom protein; Short=CRVP
>CLCA1_MESMA Q8I6X9.2 RecName: Full=Toxin BmCa-1; AltName: Full=Calcium channel toxin BmCa1; Flags: Precursor
>RS4_IXOSC Q4PMB3.1 RecName: Full=40S ribosomal protein S4
>DEFL1_CENLI Q6GU94.1 RecName: Full=Defensin-1; AltName: Full=Cll-dlp; Flags: Precursor
>CAIMP_PANIM P59868.1 RecName: Full=Imperacalcin; Short=IpCa; AltName: Full=Imperatoxin activator; AltName: Full=Imperatoxin-A; Short=IpTxa
>CTXL3_HOTTA P83400.2 RecName: Full=Neurotoxin BtITx3; AltName: Full=Neurotoxin BTChl1; Flags: Precursor
>ALL5_BLOTA O96870.1 RecName: Full=Mite allergen Blo t 5; AltName: Allergen=Blo t 5; Flags: Precursor
>CTXL_LEIQU P45639.1 RecName: Full=Chlorotoxin; Short=CTX; Short=ClTx; AltName: INN=Tozuleristide
>CTX5A_MESEU P15222.2 RecName: Full=Insectotoxin-I5A; Short=BeIT5A
>CTXI1_MESEU P15220.1 RecName: Full=Insectotoxin-I1
>QBA99605.1 vitellogenin [Haemaphysalis flava]
>QBA85221.1 pyriform spidroin [Araneus ventricosus]
>ABP68831.1 omega-Lsp-IA-like 6 precursor, partial [Alopecosa marikovskyi]
>ABP68830.1 omega-Lsp-IA-like 5 precursor, partial [Alopecosa marikovskyi]
>ABP68829.1 omega-Lsp-IA-like 4 precursor [Alopecosa marikovskyi]
>ABP68828.1 omega-Lsp-IA-like 3 precursor [Alopecosa marikovskyi]
>ABP68827.1 omega-Lsp-IA-like 2 precursor [Alopecosa marikovskyi]
>ABP68826.1 omega-Lsp-IA-like 1 precursor [Alopecosa marikovskyi]
>ABP68825.1 omega-Lsp-IA precursor [Alopecosa marikovskyi]
>QBA55544.1 para-sodium channel, partial [Rhipicephalus microplus]
>QBA55543.1 para-sodium channel, partial [Rhipicephalus microplus]
>QBA55542.1 para-sodium channel, partial [Rhipicephalus microplus]
>QBA55541.1 para-sodium channel, partial [Rhipicephalus microplus]
>QBA55540.1 mutant GABA gated chloride channel, partial [Rhipicephalus microplus]
>QBA55539.1 mutant GABA gated chloride channel, partial [Rhipicephalus microplus]
>QBA55538.1 mutant GABA gated chloride channel, partial [Rhipicephalus microplus]
>AFI98441.1 hypothetical protein, partial [Antricola delacruzi]
>AFI98440.1 hypothetical protein, partial [Antricola delacruzi]
>AFI98439.1 leucine rich repeats containing protein, partial [Antricola delacruzi]
>AFI98438.1 cAMP-responsive element-binding protein-like 2, partial [Antricola delacruzi]
>AFI98437.1 guanine nucleotide-binding protein subunit beta-2-like 1, partial [Antricola delacruzi]
>AFI98436.1 ribosomal protein S18, partial [Antricola delacruzi]
>AFI98435.1 60S ribosomal protein L37, partial [Antricola delacruzi]
>AFI98434.1 60S ribosomal protein L13, partial [Antricola delacruzi]
>AFI98433.1 60S acidic ribosomal protein P2, partial [Antricola delacruzi]
>AFI98432.1 40S ribosomal protein S7, partial [Antricola delacruzi]
>AFI98431.1 40S ribosomal protein S23, partial [Antricola delacruzi]
>AFI98430.1 cyclophilin A, partial [Antricola delacruzi]
>AFI98428.1 muscle myosin heavy chain, partial [Antricola delacruzi]
>AFI98427.1 mucin-eritrophin-like protein precursor, partial [Antricola delacruzi]
>AFI98426.1 zinc-dependent metalloprotease, partial [Antricola delacruzi]
>AFI98425.1 apolipophorin, partial [Antricola delacruzi]
>AFI98424.1 translation elongation factor EF-1 alpha-u, partial [Antricola delacruzi]
>AFI98423.1 ribosomal protein L13A, partial [Antricola delacruzi]
>AFI98422.1 polyubiquitin-B, partial [Antricola delacruzi]
>AFI98421.1 60S ribosomal protein L23, partial [Antricola delacruzi]
>AFI98420.1 40S ribosomal protein S2-0S, partial [Antricola delacruzi]
>AFI98419.1 mucin-eritrophin-like protein precursor, partial [Antricola delacruzi]
>AFI98418.1 paramyosin, partial [Antricola delacruzi]
>AFI98417.1 glycine rich protein, partial [Antricola delacruzi]
>AFI98416.1 salivary gland secreted peptide-like protein, partial [Antricola delacruzi]
>AFI98415.1 ribosomal protein L31, partial [Antricola delacruzi]
>AFI98414.1 myosin regulatory light chain 2, partial [Antricola delacruzi]
>AFI98413.1 actin, partial [Antricola delacruzi]
>AFI98412.1 mucin, partial [Antricola delacruzi]
>AFI98411.1 serum amyloid A protein-like protein, partial [Antricola delacruzi]
>AFI98410.1 ferritin, partial [Antricola delacruzi]
>AFI98409.1 putative secreted salivary protein [Antricola delacruzi]
>AFI98408.1 40S ribosomal protein S19 [Antricola delacruzi]
>AFI98407.1 proline-rich secreted protein [Antricola delacruzi]
>AFI98406.1 secreted GGY salivary protein [Antricola delacruzi]
>AFI98405.1 myosin light chain alkali [Antricola delacruzi]
>AFI98404.1 putative conserved secreted protein [Antricola delacruzi]
>ACX54051.1 putative cement protein, partial [Rhipicephalus sanguineus]
>ACX54050.1 female-specific histamine-binding protein 2, partial [Rhipicephalus sanguineus]
>ACX54049.1 putative secreted protein, partial [Rhipicephalus sanguineus]
>ACX54048.1 putative serotonin and histamine binding protein, partial [Rhipicephalus sanguineus]
>ACX54047.1 putative serotonin and histamine binding protein, partial [Rhipicephalus sanguineus]
>ACX54046.1 translation initiation factor 5A, partial [Rhipicephalus sanguineus]
>ACX54045.1 glycine rich protein, partial [Rhipicephalus sanguineus]
>ACX54044.1 putative serotonin and histamine binding protein, partial [Rhipicephalus sanguineus]
>ACX54043.1 NADH ubiquinone oxidoreductase ashi subunit, partial [Rhipicephalus sanguineus]
>ACX54042.1 histamine binding protein, partial [Rhipicephalus sanguineus]
>ACX54041.1 hypothetical Kunitz-type peptidase inhibitor, partial [Rhipicephalus sanguineus]
>ACX54040.1 ubiquitin protein ligase, partial [Rhipicephalus sanguineus]
>ACX54039.1 putative salivary protein, partial [Rhipicephalus sanguineus]
>ACX54038.1 NADH dehydrogenase 4L, partial [Rhipicephalus sanguineus]
>ACX54037.1 putative cement protein, partial [Rhipicephalus sanguineus]
>ACX54036.1 hypothetical conserved protein, partial [Rhipicephalus sanguineus]
>ACX54035.1 serine proteinase inhibitor, partial [Rhipicephalus sanguineus]
>ACX54034.1 60S ribosomal protein L35-like protein, partial [Rhipicephalus sanguineus]
>ACX54033.1 salivary cystatin, partial [Rhipicephalus sanguineus]
>ACX54032.1 putative secreted salivary protein, partial [Rhipicephalus sanguineus]
>ACX54031.1 putative cement protein, partial [Rhipicephalus sanguineus]
>ACX54030.1 hirudin-like hypothetical protein, partial [Rhipicephalus sanguineus]
>ACX54029.1 leucine rich domain-containing protein, partial [Rhipicephalus sanguineus]
>ACX54028.1 cement-like protein, partial [Rhipicephalus sanguineus]
>ACX54027.1 secreted protein, partial [Rhipicephalus sanguineus]
>ACX54026.1 cytochrome c oxidase polypeptide IV, partial [Rhipicephalus sanguineus]
>ACX54025.1 thioredoxin peroxidase, partial [Rhipicephalus sanguineus]
>ACX54024.1 hypothetical secreted protein, partial [Rhipicephalus sanguineus]
>ACX54023.1 thrombin inhibitor, partial [Rhipicephalus sanguineus]
>ACX54022.1 salivary histamine binding protein, partial [Rhipicephalus sanguineus]
>ACX54021.1 signal peptidase, partial [Rhipicephalus sanguineus]
>ACX54020.1 putative serotonin and histamine binding protein, partial [Rhipicephalus sanguineus]
>ACX54019.1 osteoclast stimulating factor, partial [Rhipicephalus sanguineus]
>ACX54018.1 putative salivary protein, partial [Rhipicephalus sanguineus]
>ACX54017.1 conserved hypothetical protein, partial [Rhipicephalus sanguineus]
>ACX54016.1 NADH dehydrogenase [Rhipicephalus sanguineus]
>ACX54015.1 glycosyltransferase [Rhipicephalus sanguineus]
>ACX54013.1 hematopoietic stem/progenitor cells protein-like protein [Rhipicephalus sanguineus]
>ACX54012.1 putative secreted salivary protein [Rhipicephalus sanguineus]
>ACX54011.1 cytochrome oxidase subunit VIIc [Rhipicephalus sanguineus]
>ACX54010.1 conserved hypothetical protein [Rhipicephalus sanguineus]
>ACX54009.1 hypothetical secreted peptide precursor [Rhipicephalus sanguineus]
>ACX54008.1 transmembrane protein [Rhipicephalus sanguineus]
>ACX54007.1 hypothetical secreted peptide precursor [Rhipicephalus sanguineus]
>ACX54006.1 evasin [Rhipicephalus sanguineus]
>ACX54005.1 putative secreted salivary protein [Rhipicephalus sanguineus]
>ACX54004.1 evasin [Rhipicephalus sanguineus]
>ACX54003.1 ubiquitin-conjugating enzyme [Rhipicephalus sanguineus]
>ACX54002.1 neuroprotein-like protein [Rhipicephalus sanguineus]
>ACX54001.1 putative thyropin precursor [Rhipicephalus sanguineus]
>ACX54000.1 putative salivary protein [Rhipicephalus sanguineus]
>ACX53999.1 protein disulfide isomerase [Rhipicephalus sanguineus]
>ACX53998.1 tetratricopeptide repeat protein [Rhipicephalus sanguineus]
>ACX53997.1 60S ribosomal protein L29 [Rhipicephalus sanguineus]
>ACX53996.1 ribosomal protein S8 [Rhipicephalus sanguineus]
>ACX53995.1 hypothetical secreted peptide precursor [Rhipicephalus sanguineus]
>ACX53993.1 defensin [Rhipicephalus sanguineus]
>ACX53992.1 eukaryotic translation initiation factor 3 subunit 2 beta [Rhipicephalus sanguineus]
>ACX53991.1 serine proteinase inhibitor [Rhipicephalus sanguineus]
>ACX53990.1 ubiquinol-cytochrome c reductase complex [Rhipicephalus sanguineus]
>ACX53989.1 lipocalin [Rhipicephalus sanguineus]
>ACX53988.1 GGY rich salivary protein [Rhipicephalus sanguineus]
>ACX53987.1 ribosomal protein L21 [Rhipicephalus sanguineus]
>ACX53986.1 salivary lipocalin [Rhipicephalus sanguineus]
>ACX53985.1 evasin [Rhipicephalus sanguineus]
>ACX53984.1 ubiquitin/ribosomal protein S27a fusion protein [Rhipicephalus sanguineus]
>ACX53983.1 putative secreted tyrosine rich salivary protein [Rhipicephalus sanguineus]
>ACX53982.1 secreted protein [Rhipicephalus sanguineus]
>ACX53981.1 ferritin [Rhipicephalus sanguineus]
>ACX53980.1 acyl-CoA-binding protein [Rhipicephalus sanguineus]
>ACX53979.1 hypothetical secreted peptide precursor [Rhipicephalus sanguineus]
>ACX53978.1 hypothetical protein [Rhipicephalus sanguineus]
>ACX53977.1 cytochrome c oxidase subunit Va [Rhipicephalus sanguineus]
>ACX53976.1 cytochrome oxidase subunit VIIc [Rhipicephalus sanguineus]
>ACX53975.1 putative secreted protease inhibitor [Rhipicephalus sanguineus]
>ACX53974.1 disintigrin [Rhipicephalus sanguineus]
>ACX53973.1 cytochrome c oxidase polypeptide Vb [Rhipicephalus sanguineus]
>ACX53972.1 putative serotonin and histamine binding protein [Rhipicephalus sanguineus]
>ACX53971.1 40S ribosomal protein S5 [Rhipicephalus sanguineus]
>ACX53970.1 neuroprotein-like protein [Rhipicephalus sanguineus]
>ACX53969.1 putative oligosaccharyltransferase subunit [Rhipicephalus sanguineus]
>ACX53967.1 ribosomal protein L24 [Rhipicephalus sanguineus]
>ACX53966.1 mucin-like protein [Rhipicephalus sanguineus]
>ACX53965.1 NADH ubiquinone oxidoreductase subunit [Rhipicephalus sanguineus]
>ACX53964.1 60S ribosomal protein L9 [Rhipicephalus sanguineus]
>ACX53963.1 40S ribosomal protein S27 [Rhipicephalus sanguineus]
>ACX53962.1 conserved hypothetical protein [Rhipicephalus sanguineus]
>ACX53961.1 putative 9.4 kDa secreted protein [Rhipicephalus sanguineus]
>ACX53960.1 hypothetical conserved secreted protein [Rhipicephalus sanguineus]
>ACX53959.1 NADH ubiquinone oxidoreductase [Rhipicephalus sanguineus]
>ACX53958.1 hypothetical secreted peptide precursor [Rhipicephalus sanguineus]
>ACX53957.1 phosphohistidine phosphatase 1 [Rhipicephalus sanguineus]
>ACX53956.1 p8 nuclear protein [Rhipicephalus sanguineus]
>ACX53955.1 salivary lipocalin [Rhipicephalus sanguineus]
>ACX53954.1 cytochrome c oxidase polypeptide Vb [Rhipicephalus sanguineus]
>ACX53953.1 RNA polymerase II transcription elongation factor [Rhipicephalus sanguineus]
>ACX53952.1 putative cement protein, partial [Rhipicephalus sanguineus]
>ACX53951.1 defensin [Rhipicephalus sanguineus]
>ACX53950.1 death-associated protein [Rhipicephalus sanguineus]
>ACX53949.1 60S ribosomal protein L14 [Rhipicephalus sanguineus]
>ACX53948.1 G-protein gamma subunit [Rhipicephalus sanguineus]
>ACX53947.1 evasin [Rhipicephalus sanguineus]
>ACX53946.1 40S ribosomal protein S29 [Rhipicephalus sanguineus]
>ACX53945.1 24 4.5 60S ribosomal protein L37 [Rhipicephalus sanguineus]
>ACX53944.1 hypothetical secreted protein [Rhipicephalus sanguineus]
>ACX53943.1 exon-exon junction complex protein Magoh [Rhipicephalus sanguineus]
>ACX53942.1 transcriptional co-repressor component [Rhipicephalus sanguineus]
>ACX53941.1 hypothetical secreted peptide precursor [Rhipicephalus sanguineus]
>ACX53940.1 hypothetical secreted peptide precursor [Rhipicephalus sanguineus]
>ACX53939.1 hypothetical secreted protein [Rhipicephalus sanguineus]
>ACX53938.1 defensin [Rhipicephalus sanguineus]
>ACX53937.1 hypothetical secreted protein [Rhipicephalus sanguineus]
>ACX53936.1 F1F0-type ATP synthase subunit G [Rhipicephalus sanguineus]
>ACX53935.1 ribosomal protein L34 [Rhipicephalus sanguineus]
>ACX53934.1 ribosomal protein L34 [Rhipicephalus sanguineus]
>ACX53933.1 NADH dehydrogenase [Rhipicephalus sanguineus]
>ACX53932.1 short evasin [Rhipicephalus sanguineus]
>ACX53931.1 putative serotonin and histamine binding protein [Rhipicephalus sanguineus]
>ACX53930.1 signal recognition particle subunit Srp9 [Rhipicephalus sanguineus]
>ACX53929.1 putative beta thymosin [Rhipicephalus sanguineus]
>ACX53928.1 ATP synthase E chain [Rhipicephalus sanguineus]
>ACX53927.1 cytochrome c oxidase subunit VIb/COX12 [Rhipicephalus sanguineus]
>ACX53926.1 NADH dehydrogenase 1 alpha subcomplex [Rhipicephalus sanguineus]
>ACX53925.1 40S ribosomal protein S14 [Rhipicephalus sanguineus]
>ACX53924.1 ribosomal protein L13 [Rhipicephalus sanguineus]
>ACX53923.1 golgi vesicular membrane trafficking protein p18 [Rhipicephalus sanguineus]
>ACX53922.1 secreted cystatin precursor [Rhipicephalus sanguineus]
>ACX53921.1 salivary lipocalin [Rhipicephalus sanguineus]
>ACX53920.1 putative cement protein, partial [Rhipicephalus sanguineus]
>ACX53919.1 putative secreted salivary protein [Rhipicephalus sanguineus]
>ACX53918.1 ribosomal protein L12 [Rhipicephalus sanguineus]
>ACX53917.1 glycine cleavage system H protein [Rhipicephalus sanguineus]
>ACX53916.1 hypothetical secreted protein [Rhipicephalus sanguineus]
>ACX53915.1 hypothetical secreted peptide [Rhipicephalus sanguineus]
>ACX53914.1 ribosomal protein S20 [Rhipicephalus sanguineus]
>ACX53913.1 hypothetical secreted peptide precursor [Rhipicephalus sanguineus]
>ACX53912.1 glutathione S-transferase [Rhipicephalus sanguineus]
>ACX53911.1 translation initiation factor 5A [Rhipicephalus sanguineus]
>ACX53910.1 copper transport protein [Rhipicephalus sanguineus]
>ACX53909.1 putative 22.5 kDa secreted histamine binding protein [Rhipicephalus sanguineus]
>ACX53908.1 39S ribosomal protein L51 [Rhipicephalus sanguineus]
>ACX53907.1 putative secreted protein [Rhipicephalus sanguineus]
>ACX53906.1 hypothetical secreted peptide precursor [Rhipicephalus sanguineus]
>ACX53905.1 60S ribosomal protein L23 [Rhipicephalus sanguineus]
>ACX53904.1 F1F0-type ATP synthase subunit G [Rhipicephalus sanguineus]
>ACX53903.1 carboxypeptidase inhibitor precursor [Rhipicephalus sanguineus]
>ACX53902.1 cytochrome c oxidase subunit VIa/COX13 [Rhipicephalus sanguineus]
>ACX53901.1 60S ribosomal protein L30 [Rhipicephalus sanguineus]
>ACX53900.1 signal recognition particle 14 kD protein [Rhipicephalus sanguineus]
>ACX53899.1 cytochrome oxidase subunit VIIc [Rhipicephalus sanguineus]
>ACX53898.1 hypothetical secreted peptide precursor [Rhipicephalus sanguineus]
>ACX53897.1 lipocalin [Rhipicephalus sanguineus]
>ACX53896.1 serine proteinase inhibitor [Rhipicephalus sanguineus]
>ACX53895.1 cyclophilin A [Rhipicephalus sanguineus]
>ACX53894.1 cement-like antigen [Rhipicephalus sanguineus]
>ACX53893.1 putative cement protein [Rhipicephalus sanguineus]
>ACX53892.1 ATP synthase c-subunit [Rhipicephalus sanguineus]
>ACX53891.1 lipocalin [Rhipicephalus sanguineus]
>ACX53890.1 40S ribosomal protein S21 [Rhipicephalus sanguineus]
>ACX53889.1 ubiquitin-like protein [Rhipicephalus sanguineus]
>ACX53888.1 ATP synthase E chain [Rhipicephalus sanguineus]
>ACX53887.1 salivary gland-associated gly rich protein [Rhipicephalus sanguineus]
>ACX53886.1 evasin [Rhipicephalus sanguineus]
>ACX53885.1 hypothetical secreted protein [Rhipicephalus sanguineus]
>ACX53884.1 ribosomal protein L22 [Rhipicephalus sanguineus]
>ACX53883.1 chimadanin anti-thrombin-like protein [Rhipicephalus sanguineus]
>ACX53882.1 hypothetical secreted peptide precursor [Rhipicephalus sanguineus]
>ACX53881.1 hypothetical secreted peptide precursor [Rhipicephalus sanguineus]
>ACX53880.1 hypothetical secreted peptide precursor [Rhipicephalus sanguineus]
>ACX53878.1 40S ribosomal protein S12 [Rhipicephalus sanguineus]
>ACX53877.1 putative 8.9 kDa secreted protein [Rhipicephalus sanguineus]
>ACX53876.1 ribosomal protein L14 [Rhipicephalus sanguineus]
>ACX53875.1 putative secreted histamine binding protein [Rhipicephalus sanguineus]
>ACX53874.1 ribosomal protein S26e [Rhipicephalus sanguineus]
>ACX53873.1 ribosome associated membrane protein 4 [Rhipicephalus sanguineus]
>ACX53872.1 Kazal protease inhibitor-like protein [Rhipicephalus sanguineus]
>ACX53871.1 ribosomal protein L14p/L23e [Rhipicephalus sanguineus]
>ACX53870.1 evasin [Rhipicephalus sanguineus]
>ACX53869.1 putative salivary secreted protein [Rhipicephalus sanguineus]
>ACX53868.1 NADH CoQ oxidoreductase subunit B18 [Rhipicephalus sanguineus]
>ACX53867.1 60S ribosomal protein L44 [Rhipicephalus sanguineus]
>ACX53866.1 40S ribosomal protein S10 [Rhipicephalus sanguineus]
>ACX53865.1 40S ribosomal protein S13 [Rhipicephalus sanguineus]
>ACX53864.1 cytochrome c oxidase subunit VIb isoform 1 [Rhipicephalus sanguineus]
>ACX53863.1 ribosomal protein L38 [Rhipicephalus sanguineus]
>ACX53862.1 putative secreted cystatin, partial [Rhipicephalus sanguineus]
>ACX53861.1 hypothetical secreted protein, partial [Rhipicephalus sanguineus]
>ACX53860.1 putative secreted histamine binding protein 1, partial [Rhipicephalus sanguineus]
>ACX53859.1 hypothetical secreted protein, partial [Rhipicephalus sanguineus]
>ACX53858.1 hypothetical secreted protein, partial [Rhipicephalus sanguineus]
>ACX53857.1 putative secreted protein, partial [Rhipicephalus sanguineus]
>ACX53856.1 hypothetical secreted protein, partial [Rhipicephalus sanguineus]
>ACX53855.1 salivary lipocalin, partial [Rhipicephalus sanguineus]
>ACX53854.1 putative cement protein, partial [Rhipicephalus sanguineus]
>ACX53853.1 putative cement protein, partial [Rhipicephalus sanguineus]
>ACX53852.1 serine proteinase inhibitor, partial [Rhipicephalus sanguineus]
>ACX53851.1 salivary lipocalin, partial [Rhipicephalus sanguineus]
>ACX53850.1 putative intracellular cystatin, partial [Rhipicephalus sanguineus]
>ACX53849.1 hypothetical secreted protein, partial [Rhipicephalus sanguineus]
>ACX53848.1 putative salivary secreted protein, partial [Rhipicephalus sanguineus]
>ACX53847.1 B-cell receptor-associated protein, partial [Rhipicephalus sanguineus]
>ACX53846.1 salivary lipocalin, partial [Rhipicephalus sanguineus]
>ACX53845.1 ribosomal protein S7e, partial [Rhipicephalus sanguineus]
>ACX53844.1 hypothetical conserved secreted protein, partial [Rhipicephalus sanguineus]
>ACX53843.1 hypothetical secreted peptide precursor, partial [Rhipicephalus sanguineus]
>ACX53842.1 putative secreted salivary protein, partial [Rhipicephalus sanguineus]
>ACX53841.1 cement-like antigen, partial [Rhipicephalus sanguineus]
>ACX53840.1 putative lipocalin, partial [Rhipicephalus sanguineus]
>ACX53839.1 Da-p36-like protein, partial [Rhipicephalus sanguineus]
>ACX53838.1 putative lipocalin, partial [Rhipicephalus sanguineus]
>ACX53837.1 hypothetical conserved secreted protein, partial [Rhipicephalus sanguineus]
>ACX53836.1 matricellular protein osteonectin/SPARC/BM-40, partial [Rhipicephalus sanguineus]
>ACX53835.1 hypothetical secreted protein, partial [Rhipicephalus sanguineus]
>AAT92219.1 putative NADH-ubiquinoe oxidoreductase subunit [Ixodes pacificus]
>AAT92218.1 cytochrome c oxidase polypeptide VIII [Ixodes pacificus]
>AAT92217.1 cytochrome b5 [Ixodes pacificus]
>AAT92216.1 ATP synthase c-subunit [Ixodes pacificus]
>AAT92215.1 cytochrome oxidase subunit VIIc [Ixodes pacificus]
>AAT92214.1 cytochrome c oxidase subunit Va [Ixodes pacificus]
>AAT92213.1 cytochrome c [Ixodes pacificus]
>AAT92212.1 ixolaris-2 [Ixodes pacificus]
>AAT92211.1 putative secreted histamine binding protein of 25.9 kDa [Ixodes pacificus]
>AAT92210.1 putative salivary secreted peptide [Ixodes pacificus]
>AAT92209.1 putative salivary secreted peptide [Ixodes pacificus]
>AAT92208.1 putative salivary secreted peptide [Ixodes pacificus]
>AAT92207.1 THR2 [Ixodes pacificus]
>AAT92206.1 putative salivary secreted peptide [Ixodes pacificus]
>AAT92205.1 ISAC-1 [Ixodes pacificus]
>AAT92204.1 putative peptide 14.4 kDa [Ixodes pacificus]
>AAT92202.1 putative secreted histamine binding protein of 22.5 kDa [Ixodes pacificus]
>AAT92201.1 truncated salivary metalloprotease, partial [Ixodes pacificus]
>AAT92200.1 putative secreted peptide of 4.3 kDa [Ixodes pacificus]
>AAT92199.1 putative secreted salivary peptide of 9.57 kDa [Ixodes pacificus]
>AAT92198.1 ARMET-like protein precursor, partial [Ixodes pacificus]
>AAT92197.1 BTSP-5, partial [Ixodes pacificus]
>AAT92196.1 CLSP-10, partial [Ixodes pacificus]
>AAT92195.1 BTSP-2 [Ixodes pacificus]
>AAT92194.1 18_3 putative 19 kDa secreted protein, partial [Ixodes pacificus]
>AAT92193.1 60S ribosomal protein L35-like protein [Ixodes pacificus]
>AAT92192.1 putative salivary secreted peptide [Ixodes pacificus]
>AAT92191.1 putative peptide 9.1 kDa [Ixodes pacificus]
>AAT92190.1 putative secreted peptide of 6.3 kDa [Ixodes pacificus]
>AAT92189.1 KUN-6 [Ixodes pacificus]
>AAT92188.1 putative secreted histamine binding protein of 19.5 kDa [Ixodes pacificus]
>AAT92187.1 putative secreted peptide of 4.99 kDa [Ixodes pacificus]
>AAT92186.1 heat shock protein 10 [Ixodes pacificus]
>AAT92185.1 hypothetical protein [Ixodes pacificus]
>AAT92184.1 THR1 [Ixodes pacificus]
>AAT92183.1 ribosomal protein L7a [Ixodes pacificus]
>AAT92182.1 BTSP-9, partial [Ixodes pacificus]
>AAT92181.1 CLSP-9 [Ixodes pacificus]
>AAT92180.1 ixolaris-1, partial [Ixodes pacificus]
>AAT92179.1 putative salivary secreted peptide [Ixodes pacificus]
>AAT92178.1 putative secreted peptide of 4.3 kDa, partial [Ixodes pacificus]
>AAT92177.1 40S ribosomal protein S30 [Ixodes pacificus]
>AAT92176.1 60S ribosomal protein L7A [Ixodes pacificus]
>AAT92175.1 putative secreted histamine binding protein of 22.8 kDa [Ixodes pacificus]
>AAT92174.1 ribosomal protein L30 [Ixodes pacificus]
>AAT92173.1 ribosomal protein L12 [Ixodes pacificus]
>AAT92172.1 ribosomal protein S14 [Ixodes pacificus]
>AAT92171.1 hypothetical protein [Ixodes pacificus]
>AAT92170.1 ribosomal protein L6 [Ixodes pacificus]
>AAT92169.1 ribosomal protein, large P2 [Ixodes pacificus]
>AAT92168.1 ribosomal protein S4 [Ixodes pacificus]
>AAT92167.1 ribosomal protein L41 [Ixodes pacificus]
>AAT92166.1 CLSP-11 [Ixodes pacificus]
>AAT92165.1 putative glutathione S-transferase 1 [Ixodes pacificus]
>AAT92164.1 ribosomal protein S15 [Ixodes pacificus]
>AAT92163.1 ribosomal protein L44 [Ixodes pacificus]
>AAT92162.1 Shwachman-Bodian-Diamond syndrome-like protein [Ixodes pacificus]
>AAT92161.1 myosin regulatory light chain [Ixodes pacificus]
>AAT92160.1 60S ribosomal protein L37 [Ixodes pacificus]
>AAT92159.1 glutathione S-transferase 2 [Ixodes pacificus]
>AAT92158.1 truncated histamine binding protein [Ixodes pacificus]
>AAT92157.1 copper transport protein [Ixodes pacificus]
>AAT92156.1 40S ribosomal protein S5 [Ixodes pacificus]
>AAT92155.1 BTSP-10, partial [Ixodes pacificus]
>AAT92154.1 8_2 putative 8.0 kDa secreted protein [Ixodes pacificus]
>AAT92153.1 8_1 putative 7.9 kDa secreted protein [Ixodes pacificus]
>AAT92152.1 KUN-4 [Ixodes pacificus]
>AAT92151.1 putative peptide 11.9 kDa [Ixodes pacificus]
>AAT92150.1 putative salivary secreted peptide [Ixodes pacificus]
>AAT92149.1 putative secreted histamine binding protein of 19.7 kDa [Ixodes pacificus]
>AAT92148.1 putative salivary secreted peptide [Ixodes pacificus]
>AAT92147.1 putative salivary secreted peptide [Ixodes pacificus]
>AAT92146.1 putative salivary secreted peptide with HEAHEAHEA repeat [Ixodes pacificus]
>AAT92145.1 putative salivary secreted peptide, partial [Ixodes pacificus]
>AAT92144.1 18_2 putative 19 kDa secreted protein, partial [Ixodes pacificus]
>AAT92143.1 18_1 putative 18.9 kDa secreted protein, partial [Ixodes pacificus]
>AAT92142.1 CLSP-3 [Ixodes pacificus]
>AAT92141.1 CLSP-2 [Ixodes pacificus]
>AAT92140.1 BTSP-6 [Ixodes pacificus]
>AAT92139.1 CLSP-8 [Ixodes pacificus]
>AAT92138.1 CLSP-7, partial [Ixodes pacificus]
>AAT92137.1 CLSP-6, partial [Ixodes pacificus]
>AAT92136.1 CLSP-5, partial [Ixodes pacificus]
>AAT92135.1 CLSP-1 [Ixodes pacificus]
>AAT92134.1 CLSP-4 [Ixodes pacificus]
>AAT92133.1 BTSP-4, partial [Ixodes pacificus]
>AAT92132.1 hypothetical protein [Ixodes pacificus]
>AAT92131.1 NPL-1 [Ixodes pacificus]
>AAT92130.1 hypothetical protein [Ixodes pacificus]
>AAT92129.1 BTSP-8 [Ixodes pacificus]
>AAT92128.1 BTSP-7 [Ixodes pacificus]
>AAT92127.1 BTSP-12 [Ixodes pacificus]
>AAT92126.1 putative secreted salivary peptide of 6.78 kDa [Ixodes pacificus]
>AAT92125.1 BTSP-11 [Ixodes pacificus]
>AAT92124.1 BTSP-1 [Ixodes pacificus]
>AAT92123.1 BTSP-3 [Ixodes pacificus]
>AAT92122.1 putative salivary secreted peptide [Ixodes pacificus]
>AAT92121.1 putative secreted histamine binding protein of 33.2 kDa [Ixodes pacificus]
>AAT92120.1 truncated histamine binding protein, partial [Ixodes pacificus]
>AAT92119.1 truncated glutathione peroxidase, partial [Ixodes pacificus]
>AAT92118.1 putative salivary secreted peptide [Ixodes pacificus]
>AAT92117.1 putative secreted histamine binding protein of 20.0 kDa, partial [Ixodes pacificus]
>AAT92116.1 KUN-5, partial [Ixodes pacificus]
>AAT92115.1 KUN-3 [Ixodes pacificus]
>AAT92114.1 putative secreted histamine binding protein of 21.3 kDa, partial [Ixodes pacificus]
>AAT92113.1 vacuolar sorting protein VPS24 [Ixodes pacificus]
>AAT92112.1 putative salivary secreted peptide [Ixodes pacificus]
>AAT92111.1 NPL-2 [Ixodes pacificus]
>AAT92110.1 putative salivary secreted protein of 21.3 kDa [Ixodes pacificus]
>AAT92109.1 putative salivary secreted peptide, partial [Ixodes pacificus]
>AAT92108.1 putative peptide 9.8 kDa [Ixodes pacificus]
>AAT92107.1 putative secreted salivary peptide of 9.41 kDa [Ixodes pacificus]
>AAT92106.1 putative peptide 11.9 kDa [Ixodes pacificus]
>AAT92105.1 putative salivary secreted peptide [Ixodes pacificus]
>AAT92104.1 putative peptide 11.3 kDa, partial [Ixodes pacificus]
>AAT92103.1 KUN-1 [Ixodes pacificus]
>AAT92102.1 isopentenyl-diphosphate delta-isomerase, partial [Ixodes pacificus]
>AAT92101.1 putative secreted salivary peptide [Ixodes pacificus]
>AAT92100.1 KUN-2, partial [Ixodes pacificus]
>QAX90371.1 pseudo-aspartic peptidase [Rhipicephalus microplus]
>QAX87815.1 NPC2-6 [Pardosa pseudoannulata]
>QAX87814.1 NPC2-5 [Pardosa pseudoannulata]
>QAX87813.1 NPC2-4 [Pardosa pseudoannulata]
>QAX87812.1 NPC2-3 [Pardosa pseudoannulata]
>QAX87811.1 NPC2-2 [Pardosa pseudoannulata]
>QAX87810.1 NPC2-1 [Pardosa pseudoannulata]
>6GGZ1 Chain 1, Potassium channel toxin alpha-KTx 15.3
>QAT18644.1 allergen Der p 33 [Dermatophagoides pteronyssinus]
>QAT18643.1 allergen Der p 32 [Dermatophagoides pteronyssinus]
>QAT18642.1 allergen Der p 31 [Dermatophagoides pteronyssinus]
>QAT18641.1 allergen Der p 30 [Dermatophagoides pteronyssinus]
>QAT18640.1 allergen Der p 29 [Dermatophagoides pteronyssinus]
>QAT18639.1 allergen Der p 28 [Dermatophagoides pteronyssinus]
>QAT18638.1 allergen Der p 26 [Dermatophagoides pteronyssinus]
>QAT18637.1 allergen Der p 25 [Dermatophagoides pteronyssinus]
>ASU91406.1 histone H3, partial [Zhinu manmiaoyangi]
>ASU91405.1 histone H3, partial [Dolichognatha umbrophila]
>ASU91404.1 histone H3, partial [Dolichognatha pentagona]
>ASU91403.1 histone H3, partial [Dolichognatha longiceps]
>ASU91402.1 histone H3, partial [Dolichognatha incanescens]
>ASU91401.1 histone H3, partial [Chrysometa zelotypa]
>ASU91400.1 histone H3, partial [Chrysometa poas]
>AUG84556.1 sensory neuron membrane protein, partial [Tyrophagus putrescentiae]
>AUG84555.1 sensory neuron membrane protein [Tyrophagus putrescentiae]
>AUG84554.1 sensory neuron membrane protein [Tyrophagus putrescentiae]
>AUG84553.1 sensory neuron membrane protein [Tyrophagus putrescentiae]
>AUG84552.1 sensory neuron membrane protein [Tyrophagus putrescentiae]
>AUG84551.1 sensory neuron membrane protein [Tyrophagus putrescentiae]
>AUG84550.1 sensory neuron membrane protein, partial [Tyrophagus putrescentiae]
>QAR17914.1 histone H3, partial [Spilasma duodecimguttata]
>QAR17913.1 histone H3, partial [Dolophones sp. RJKDNA032]
>QAR17912.1 histone H3, partial [Eriophora ravilla]
>QAR17911.1 histone H3, partial [Artifex melanopyga]
>QAR17910.1 histone H3, partial [Artifex melanopyga]
>QAR17909.1 histone H3, partial [Eriophora transmarina]
>QAR17908.1 histone H3, partial [Deliochus idoneus]
>QAR17907.1 histone H3, partial [Deliochus zelivira]
>QAR17906.1 histone H3, partial [Deliochus humilis]
>QAR17905.1 histone H3, partial [Phonognatha tanyodon]
>QAR17904.1 histone H3, partial [Acusilas dahoneus]
>QAR17903.1 histone H3, partial [Phonognatha melania]
>QAR17902.1 histone H3, partial [Phonognatha melania]
>QAR17901.1 histone H3, partial [Paraplectanoides crassipes]
>QAB14164.1 sodium channel protein, partial [Rhipicephalus microplus]
>QAB14163.1 sodium channel protein, partial [Rhipicephalus microplus]
>QAB14162.1 sodium channel protein, partial [Rhipicephalus microplus]
>QAB14161.1 sodium channel protein, partial [Rhipicephalus microplus]
>QAB14160.1 sodium channel protein, partial [Rhipicephalus microplus]
>QAB14159.1 sodium channel protein, partial [Rhipicephalus microplus]
>QAB14158.1 sodium channel protein, partial [Rhipicephalus microplus]
>QAB14157.1 sodium channel protein, partial [Rhipicephalus microplus]
>QAB14156.1 sodium channel protein, partial [Rhipicephalus microplus]
>QAB14155.1 sodium channel protein, partial [Rhipicephalus microplus]
>QAB14154.1 sodium channel protein, partial [Rhipicephalus microplus]
>QAB14153.1 sodium channel protein, partial [Rhipicephalus microplus]
>QAB14152.1 sodium channel protein, partial [Rhipicephalus microplus]
>QAB14151.1 sodium channel protein, partial [Rhipicephalus microplus]
>QAB14150.1 sodium channel protein, partial [Rhipicephalus microplus]
>QAB14149.1 sodium channel protein, partial [Rhipicephalus microplus]
>QAB14148.1 sodium channel protein, partial [Rhipicephalus microplus]
>QAB14147.1 sodium channel protein, partial [Rhipicephalus microplus]
>QAB14146.1 sodium channel protein, partial [Rhipicephalus microplus]
>QAB14145.1 sodium channel protein, partial [Rhipicephalus microplus]
>QAB07410.1 Tams1, partial [Hyalomma anatolicum]
>QAB07409.1 Tams1, partial [Hyalomma anatolicum]
>QAB07315.1 angiotensin-converting enzyme, partial [Rhipicephalus microplus]
>RWS32040.1 feline leukemia virus subgroup C receptor-related protein 2-like isoform X3 [Leptotrombidium deliense]
>RWS32039.1 transmembrane protein 115-like protein [Leptotrombidium deliense]
>RWS32038.1 forkhead box protein P1-like isoform X4 [Leptotrombidium deliense]
>RWS32037.1 serine/threonine-protein kinase WNK1-like protein [Leptotrombidium deliense]
>RWS32036.1 glycine receptor subunit alpha-2-like protein [Leptotrombidium deliense]
>RWS32035.1 hypothetical protein B4U80_06753 [Leptotrombidium deliense]
>RWS32034.1 Prenylcysteine oxidase-like protein [Leptotrombidium deliense]
>RWS32033.1 uncharacterized protein B4U80_01499, partial [Leptotrombidium deliense]
>RWS32032.1 NADH:ubiquinone oxidoreductase-like protein 1 [Leptotrombidium deliense]
>RWS32031.1 hydroxysteroid dehydrogenase-like protein 2 [Leptotrombidium deliense]
>RWS32030.1 UDP-N-acetylglucosamine transferase subunit ALG14-like protein [Leptotrombidium deliense]
>RWS32029.1 alpha-ketoglutarate-dependent dioxygenase abh1-like protein [Leptotrombidium deliense]
>RWS32028.1 cAMP-dependent protein kinase catalytic subunit-like isoform X4 [Leptotrombidium deliense]
>RWS32027.1 hypothetical protein B4U80_01497 [Leptotrombidium deliense]
>RWS32026.1 tyrosine-protein phosphatase 69D-like protein [Leptotrombidium deliense]
>RWS32025.1 Actin-like protein 6A [Leptotrombidium deliense]
>RWS32024.1 uncharacterized protein B4U80_11628 [Leptotrombidium deliense]
>RWS32023.1 transmembrane and coiled-coil domain-containing protein-like protein [Leptotrombidium deliense]
>RWS32022.1 neuroendocrine protein 7B2 precursor-like protein [Leptotrombidium deliense]
>RWS32021.1 protein turtle B-like protein [Leptotrombidium deliense]
>RWS32020.1 meiosis arrest female protein 1-like protein [Leptotrombidium deliense]
>RWS32019.1 hypothetical protein B4U80_11634 [Leptotrombidium deliense]
>RWS32018.1 Glucose dehydrogenase-like protein 2 [Leptotrombidium deliense]
>RWS32017.1 metabotropic glutamate receptor 3-like protein [Leptotrombidium deliense]
>RWS32016.1 protein split ends-like protein [Leptotrombidium deliense]
>RWS32015.1 hypothetical protein B4U80_13582 [Leptotrombidium deliense]
>RWS32014.1 Eukaryotic peptide chain release factor subunit 1-like protein [Leptotrombidium deliense]
>RWS32013.1 hypothetical protein B4U80_09028, partial [Leptotrombidium deliense]
>RWS32012.1 voltage-gated calcium channel-like protein [Leptotrombidium deliense]
>RWS32011.1 voltage dependent Ca2+ channel Cav1 subunit-like protein [Leptotrombidium deliense]
>RWS32010.1 voltage-dependent calcium channel type D subunit alpha-1-like protein [Leptotrombidium deliense]
>RWS32009.1 muscle calcium channel subunit alpha-1-like protein [Leptotrombidium deliense]
>RWS32008.1 dual specificity tyrosine-phosphorylation-regulated kinase 2-like protein [Leptotrombidium deliense]
>RWS32006.1 muscle calcium channel subunit alpha-1-like protein [Leptotrombidium deliense]
>RWS32005.1 Endothelial differentiation-related factor 1-like protein [Leptotrombidium deliense]
>RWS32004.1 pantothenate kinase 1-like protein [Leptotrombidium deliense]
>RWS32003.1 transcription initiation factor IIB-like isoform X1 [Leptotrombidium deliense]
>RWS32002.1 cofactor required for Sp1 transcriptional activation-like protein [Leptotrombidium deliense]
>RWS32001.1 ADP-ribosylation factor-like protein 8B [Leptotrombidium deliense]
>RWS32000.1 pituitary tumor-transforming gene 1 protein-interacting protein-like protein [Leptotrombidium deliense]
>RWS31999.1 Pyridine nucleotide-disulfide oxidoreductase domain-containing protein 1-like protein [Leptotrombidium deliense]
>RWS31998.1 integrator complex subunit-like protein [Leptotrombidium deliense]
>RWS31997.1 heartless-like protein [Leptotrombidium deliense]
>RWS31996.1 DNA-directed RNA polymerase I subunit RPA12-like protein [Leptotrombidium deliense]
>RWS31995.1 hypothetical protein B4U80_09034 [Leptotrombidium deliense]
>RWS31994.1 SWI/SNF-related matrix-associated actin-dependent regulator of chromatin subfamily A member 5-like isoform X5 [Leptotrombidium deliense]
>RWS31993.1 CUGBP Elav-like family member 4 [Leptotrombidium deliense]
>RWS31992.1 programmed cell death 6-interacting protein-like protein [Leptotrombidium deliense]
>RWS31991.1 hypothetical protein B4U80_10913 [Leptotrombidium deliense]
>RWS31990.1 uncharacterized protein B4U80_10912 [Leptotrombidium deliense]
>RWS31989.1 Ankyrin repeat-containing protein-like protein, partial [Leptotrombidium deliense]
>RWS31988.1 ankyrin-2-like isoform X8 [Leptotrombidium deliense]
>RWS31987.1 myosin regulatory light polypeptide 9-like protein [Leptotrombidium deliense]
>RWS31986.1 T-complex protein 1 subunit eta-like isoform 1, partial [Leptotrombidium deliense]
>RWS31985.1 dopamine receptor 1-like protein [Leptotrombidium deliense]
>RWS31984.1 negative elongation factor A-like protein [Leptotrombidium deliense]
>RWS31983.1 cytosolic purine 5'-nucleotidase-like protein [Leptotrombidium deliense]
>RWS31982.1 serine protease HTRA2-like isoform X1 [Leptotrombidium deliense]
>RWS31981.1 transcription factor LBX1-like protein, partial [Leptotrombidium deliense]
>RWS31980.1 c4b-binding protein beta chain-like protein [Leptotrombidium deliense]
>RWS31979.1 hypothetical protein B4U80_04838 [Leptotrombidium deliense]
>RWS31978.1 Sushi: von Willebrand factor type A: EGF and pentraxin domain-containing protein 1-like protein [Leptotrombidium deliense]
>RWS31977.1 phosphoglucomutase-1-like protein [Leptotrombidium deliense]
>RWS31976.1 39S ribosomal protein L41-like protein [Leptotrombidium deliense]
>RWS31975.1 striatin-3-like isoform X2, partial [Leptotrombidium deliense]
>RWS31974.1 Nephrin-like protein [Leptotrombidium deliense]
>RWS31973.1 hypothetical protein B4U80_12996, partial [Leptotrombidium deliense]
>RWS31972.1 MDS1 and EVI1 complex locus protein EVI1-A-like protein, partial [Leptotrombidium deliense]
>RWS31971.1 GDP-D-glucose phosphorylase 1-like protein, partial [Leptotrombidium deliense]
>RWS31970.1 extradenticle 2-like protein, partial [Leptotrombidium deliense]
>RWS31969.1 extradenticle-like protein [Leptotrombidium deliense]
>RWS31968.1 hypothetical protein B4U80_01532 [Leptotrombidium deliense]
>RWS31967.1 PC4 and SFRS1-interacting protein-like isoform X2 [Leptotrombidium deliense]
>RWS31966.1 glycerol-3-phosphate dehydrogenase [NAD(+)]: cytoplasmic-like isoform X2 [Leptotrombidium deliense]
>RWS31965.1 ceramide synthase 1-like protein [Leptotrombidium deliense]
>RWS31964.1 uncharacterized protein B4U80_01533 [Leptotrombidium deliense]
>RWS31963.1 ectonucleotide pyrophosphatase/phosphodiesterase family member 6-like isoform X1 [Leptotrombidium deliense]
>RWS31962.1 Galactose binding lectin domain containing protein 1-like protein [Leptotrombidium deliense]
>RWS31961.1 uncharacterized protein B4U80_10550 [Leptotrombidium deliense]
>RWS31960.1 mesencephalic astrocyte-derived neurotrophic factor-like protein, partial [Leptotrombidium deliense]
>RWS31959.1 protein turtle-like protein [Leptotrombidium deliense]
>RWS31958.1 snRNA-activating protein complex subunit 1-like protein [Leptotrombidium deliense]
>RWS31957.1 gamma-tubulin complex component 3-like protein [Leptotrombidium deliense]
>RWS31956.1 guanylate cyclase beta 1 subunit-like protein [Leptotrombidium deliense]
>RWS31955.1 soluble guanylyl cyclase beta subunit-like protein [Leptotrombidium deliense]
>RWS31954.1 homothorax protein-like protein [Leptotrombidium deliense]
>RWS31953.1 hypothetical protein B4U80_01185 [Leptotrombidium deliense]
>RWS31952.1 HEAT repeat-containing protein 5B-like protein, partial [Leptotrombidium deliense]
>RWS31951.1 protein cappuccino-like protein [Leptotrombidium deliense]
>RWS31950.1 general transcription factor IIH subunit 3-like protein [Leptotrombidium deliense]
>RWS31949.1 E3 ubiquitin-protein ligase RNF8-like protein [Leptotrombidium deliense]
>RWS31948.1 rab proteins geranylgeranyltransferase component A 2-like protein [Leptotrombidium deliense]
>RWS31947.1 cleft lip and palate transmembrane protein 1-like protein [Leptotrombidium deliense]
>RWS31946.1 vitamin K epoxide reductase complex subunit 1-like protein 1 [Leptotrombidium deliense]
>RWS31945.1 hypothetical protein B4U80_13583 [Leptotrombidium deliense]
>RWS31944.1 suppressor of tumorigenicity 7 protein-like protein [Leptotrombidium deliense]
>RWS31943.1 SRSF protein kinase 2-like protein, partial [Leptotrombidium deliense]
>RWS31941.1 mucolipin-3-like protein [Leptotrombidium deliense]
>RWS31939.1 leucine-rich repeat neuronal protein 3-like protein [Leptotrombidium deliense]
>RWS31938.1 U5 snRNP-associated RNA splicing factor-like protein [Leptotrombidium deliense]
>RWS31937.1 zinc finger protein-like protein [Leptotrombidium deliense]
>RWS31936.1 dual 3':5'-cyclic-AMP and -GMP phosphodiesterase 11-like protein [Leptotrombidium deliense]
>RWS31935.1 carbonic anhydrase-related protein 10-like protein [Leptotrombidium deliense]
>RWS31934.1 cell death protein 3-like protein [Leptotrombidium deliense]
>RWS31933.1 hypothetical protein B4U80_00199 [Leptotrombidium deliense]
>RWS31932.1 cell death protein 3-like protein [Leptotrombidium deliense]
>RWS31931.1 hypothetical protein B4U80_13584 [Leptotrombidium deliense]
>RWS31930.1 ras-related C3 botulinum toxin substrate 1-like protein [Leptotrombidium deliense]
>RWS31929.1 hypothetical protein B4U80_07079 [Leptotrombidium deliense]
>RWS31928.1 lysosome-associated membrane glycoprotein 1-like protein [Leptotrombidium deliense]
>RWS31927.1 hypothetical protein B4U80_07077 [Leptotrombidium deliense]
>RWS31926.1 serpin SMSB4 variant-like protein [Leptotrombidium deliense]
>RWS31924.1 B-cell lymphoma/leukemia-like protein [Leptotrombidium deliense]
>RWS31923.1 hypothetical protein B4U80_05471 [Leptotrombidium deliense]
>RWS31922.1 B-cell lymphoma/leukemia 11A-like protein [Leptotrombidium deliense]
>RWS31921.1 Serine/threonine-protein phosphatase PP1-beta catalytic subunit-like protein [Leptotrombidium deliense]
>RWS31920.1 hypoxanthine-guanine phosphoribosyltransferase-like protein [Leptotrombidium deliense]
>RWS31919.1 small nuclear ribonucleoprotein Sm D2-like protein [Leptotrombidium deliense]
>RWS31918.1 Histone-arginine methyltransferase CARMER-like protein [Leptotrombidium deliense]
>RWS31917.1 protein numb-like protein [Leptotrombidium deliense]
>RWS31916.1 hypothetical protein B4U80_05468 [Leptotrombidium deliense]
>RWS31915.1 caskin-2-like protein, partial [Leptotrombidium deliense]
>RWS31914.1 Caskin-2-like protein [Leptotrombidium deliense]
>RWS31913.1 ubiquitin-associated 2-like protein [Leptotrombidium deliense]
>RWS31912.1 unconventional myosin-IXb-like protein [Leptotrombidium deliense]
>RWS31911.1 serpin-like protein [Leptotrombidium deliense]
>RWS31910.1 hypothetical protein B4U80_10436 [Leptotrombidium deliense]
>RWS31909.1 splicing factor U2af 38 kDa subunit-like protein [Leptotrombidium deliense]
>RWS31908.1 putative serine incorporator-like isoform X2 [Leptotrombidium deliense]
>RWS31907.1 polycomb complex protein BMI-1-like protein [Leptotrombidium deliense]
>RWS31906.1 N-terminal Xaa-Pro-Lys N-methyltransferase 1-like protein [Leptotrombidium deliense]
>RWS31905.1 Integrin alpha-PS2-like protein [Leptotrombidium deliense]
>RWS31904.1 serine-enriched protein-like protein [Leptotrombidium deliense]
>RWS31903.1 serine/threonine-protein kinase 11-interacting protein-like isoform X1 [Leptotrombidium deliense]
>RWS31902.1 growth factor receptor-bound protein 14-like protein [Leptotrombidium deliense]
>RWS31901.1 activating signal cointegrator 1-like isoform X1 [Leptotrombidium deliense]
>RWS31900.1 hypothetical protein B4U80_09696 [Leptotrombidium deliense]
>RWS31899.1 nuclear transcription factor Y subunit gamma-like protein [Leptotrombidium deliense]
>RWS31898.1 uncharacterized protein B4U80_04478 [Leptotrombidium deliense]
>RWS31897.1 hypothetical protein B4U80_04482, partial [Leptotrombidium deliense]
>RWS31896.1 hypothetical protein B4U80_04483 [Leptotrombidium deliense]
>RWS31895.1 Short-chain dehydrogenase/reductase family 16C member 6-like protein [Leptotrombidium deliense]
>RWS31894.1 Serine proteinase stubble-like protein, partial [Leptotrombidium deliense]
>RWS31893.1 nk homeobox 7-like protein, partial [Leptotrombidium deliense]
>RWS31892.1 hypothetical protein B4U80_12448 [Leptotrombidium deliense]
>RWS31891.1 Muscle-specific protein 20-like protein [Leptotrombidium deliense]
>RWS31890.1 polycystic kidney disease protein 1-like protein 2-like protein [Leptotrombidium deliense]
>RWS31889.1 B-cell CLL/lymphoma 6 member B protein-like protein [Leptotrombidium deliense]
>RWS31888.1 putative cationic amino acid transporter-like protein [Leptotrombidium deliense]
>RWS31887.1 S-methyl-5'-thioadenosine phosphorylase-like protein [Leptotrombidium deliense]
>RWS31886.1 G-protein coupled receptor-like protein [Leptotrombidium deliense]
>RWS31885.1 ubiquitin-conjugating enzyme E2 Z-like protein, partial [Leptotrombidium deliense]
>RWS31884.1 cationic amino acid transporter 4-like protein [Leptotrombidium deliense]
>RWS31883.1 putative cationic amino acid transporter-like protein [Leptotrombidium deliense]
>RWS31882.1 Golgi SNAP receptor complex member 1-like protein [Leptotrombidium deliense]
>RWS31881.1 solute carrier family 13 member 3-like protein [Leptotrombidium deliense]
>RWS31880.1 hypothetical protein B4U80_04015 [Leptotrombidium deliense]
>RWS31879.1 protein-tyrosine sulfotransferase 2-like protein, partial [Leptotrombidium deliense]
>RWS31878.1 serine/threonine protein kinase TAO1-like protein [Leptotrombidium deliense]
>RWS31877.1 argininosuccinate lyase-like isoform X2 [Leptotrombidium deliense]
>RWS31876.1 Eukaryotic translation initiation factor 4H-like protein [Leptotrombidium deliense]
>RWS31875.1 RILP-like protein, partial [Leptotrombidium deliense]
>RWS31874.1 integrator complex subunit 7-like protein [Leptotrombidium deliense]
>RWS31873.1 death-associated protein 1-like protein [Leptotrombidium deliense]
>RWS31872.1 runt-related transcription factor 3-like protein [Leptotrombidium deliense]
>RWS31871.1 dolichol-phosphate mannosyltransferase subunit-like protein, partial [Leptotrombidium deliense]
>RWS31870.1 hypothetical protein B4U80_10808 [Leptotrombidium deliense]
>RWS31869.1 neurogenic locus Notch protein-like protein, partial [Leptotrombidium deliense]
>RWS31868.1 IQ motif and SEC7 domain-containing protein 1-like protein [Leptotrombidium deliense]
>RWS31867.1 hypothetical protein B4U80_10810 [Leptotrombidium deliense]
>RWS31866.1 large proline-rich protein BAG6-like protein, partial [Leptotrombidium deliense]
>RWS31865.1 WD-repeat protein-like protein [Leptotrombidium deliense]
>RWS31864.1 IQ motif and SEC7 domain-containing protein 1-like protein [Leptotrombidium deliense]
>RWS31863.1 Transforming protein p54/c-ets-1-like protein [Leptotrombidium deliense]
>RWS31862.1 transcriptional regulator ERG-like protein [Leptotrombidium deliense]
>RWS31861.1 nephrin-like protein [Leptotrombidium deliense]
>RWS31860.1 peritrophin-like protein [Leptotrombidium deliense]
>RWS31859.1 nephrin-like protein [Leptotrombidium deliense]
>RWS31858.1 mothers against decapentaplegic 6-like isoform X1 [Leptotrombidium deliense]
>RWS31857.1 hypothetical protein B4U80_09883, partial [Leptotrombidium deliense]
>RWS31856.1 max-like protein X [Leptotrombidium deliense]
>RWS31855.1 60S ribosomal protein L10a-like protein [Leptotrombidium deliense]
>RWS31854.1 trafficking protein particle complex subunit 2-like protein [Leptotrombidium deliense]
>RWS31853.1 tight junction protein ZO-1-like isoform X1 [Leptotrombidium deliense]
>RWS31852.1 importin-13-like protein [Leptotrombidium deliense]
>RWS31851.1 deoxycytidylate deaminase-like protein [Leptotrombidium deliense]
>RWS31850.1 ring canal kelch-like protein [Leptotrombidium deliense]
>RWS31849.1 NAD-dependent deacetylase sirtuin-4-like protein [Leptotrombidium deliense]
>RWS31848.1 guanine nucleotide-binding protein subunit alpha-like protein [Leptotrombidium deliense]
>RWS31847.1 60s ribosomal protein L34-like protein [Leptotrombidium deliense]
>RWS31846.1 protein farnesyltransferase/geranylgeranyltransferase type-1 subunit alpha-like protein [Leptotrombidium deliense]
>RWS31845.1 hypothetical protein B4U80_10923 [Leptotrombidium deliense]
>RWS31844.1 vesicle transport through interaction with t-SNAREs 1A-like protein [Leptotrombidium deliense]
>RWS31843.1 protein enabled-like protein [Leptotrombidium deliense]
>RWS31842.1 zinc transporter 2-like protein [Leptotrombidium deliense]
>RWS31841.1 calmodulin-like protein, partial [Leptotrombidium deliense]
>RWS31840.1 hypothetical protein B4U80_12684 [Leptotrombidium deliense]
>RWS31839.1 transmembrane protein 165-like protein, partial [Leptotrombidium deliense]
>RWS31838.1 transmembrane protein-like protein [Leptotrombidium deliense]
>RWS31837.1 fat-like cadherin-related tumor suppressor isoform X4 [Leptotrombidium deliense]
>RWS31836.1 neuroligin-2-like protein, partial [Leptotrombidium deliense]
>RWS31835.1 hypothetical protein B4U80_10993 [Leptotrombidium deliense]
>RWS31834.1 AT-rich interactive domain-containing protein 5B-like protein [Leptotrombidium deliense]
>RWS31833.1 hypothetical protein B4U80_05488 [Leptotrombidium deliense]
>RWS31832.1 nephrin-like protein [Leptotrombidium deliense]
>RWS31831.1 B-cell receptor CD22-like protein [Leptotrombidium deliense]
>RWS31830.1 lachesin-like protein, partial [Leptotrombidium deliense]
>RWS31829.1 Lachesin-like protein [Leptotrombidium deliense]
>RWS31828.1 Iroquois-class homeobox protein IRX-like protein [Leptotrombidium deliense]
>RWS31827.1 Protein prenyltransferase alpha subunit repeat-containing protein 1-B-like protein [Leptotrombidium deliense]
>RWS31826.1 zinc-finger protein-like protein [Leptotrombidium deliense]
>RWS31825.1 Gustatory receptor-like protein [Leptotrombidium deliense]
>RWS31824.1 glutaredoxin-2-like protein, partial [Leptotrombidium deliense]
>RWS31823.1 39S ribosomal protein L24-like protein [Leptotrombidium deliense]
>RWS31822.1 ankyrin repeat family A protein 2-like protein, partial [Leptotrombidium deliense]
>RWS31821.1 Down syndrome cell adhesion molecule-like protein Dscam2, partial [Leptotrombidium deliense]
>RWS31820.1 Glycine receptor subunit beta-type 4-like protein [Leptotrombidium deliense]
>RWS31819.1 hypothetical protein B4U80_02602 [Leptotrombidium deliense]
>RWS31818.1 hypothetical protein B4U80_02600 [Leptotrombidium deliense]
>RWS31817.1 hypothetical protein B4U80_02601 [Leptotrombidium deliense]
>RWS31816.1 hypothetical protein B4U80_02597 [Leptotrombidium deliense]
>RWS31815.1 putative ATP-dependent RNA helicase DHX33-like protein, partial [Leptotrombidium deliense]
>RWS31814.1 hypothetical protein B4U80_02598 [Leptotrombidium deliense]
>RWS31813.1 hypothetical protein B4U80_02599 [Leptotrombidium deliense]
>RWS31812.1 TPPP family protein-like protein [Leptotrombidium deliense]
>RWS31811.1 hypothetical protein B4U80_03251 [Leptotrombidium deliense]
>RWS31810.1 derlin-1-like protein [Leptotrombidium deliense]
>RWS31809.1 nicotinamide/nicotinic acid mononucleotide adenylyltransferase 3-like isoform X2 [Leptotrombidium deliense]
>RWS31808.1 ras-responsive element-binding protein 1-like protein [Leptotrombidium deliense]
>RWS31807.1 solute carrier-like protein [Leptotrombidium deliense]
>RWS31806.1 Protein virilizer-like protein [Leptotrombidium deliense]
>RWS31805.1 innexin inx2-like protein [Leptotrombidium deliense]
>RWS31804.1 leucine-rich repeat and WD repeat-containing protein 1-like isoform X2 [Leptotrombidium deliense]
>RWS31803.1 protein trachealess-like isoform X5 [Leptotrombidium deliense]
>RWS31802.1 protein KRTCAP2-like protein [Leptotrombidium deliense]
>RWS31801.1 negative elongation factor C/D-like protein, partial [Leptotrombidium deliense]
>RWS31800.1 histidine--tRNA ligase: cytoplasmic-like protein [Leptotrombidium deliense]
>RWS31799.1 protein couch potato-like protein [Leptotrombidium deliense]
>RWS31798.1 repressor of RNA polymerase III transcription MAF1-like protein [Leptotrombidium deliense]
>RWS31797.1 transcription initiation factor TFIID subunit 10-like protein [Leptotrombidium deliense]
>RWS31796.1 hypothetical protein B4U80_06474 [Leptotrombidium deliense]
>RWS31795.1 Espin-like protein [Leptotrombidium deliense]
>RWS31794.1 Ubiquitin carboxyl-terminal hydrolase CYLD-like protein [Leptotrombidium deliense]
>RWS31793.1 ankyrin repeat domain-containing protein 12-like protein [Leptotrombidium deliense]
>RWS31792.1 CAP-GLY domain containing linker-like protein 5, partial [Leptotrombidium deliense]
>RWS31791.1 putative polypeptide N-acetylgalactosaminyltransferase 9-like protein [Leptotrombidium deliense]
>RWS31790.1 hypothetical protein B4U80_07991 [Leptotrombidium deliense]
>RWS31789.1 acetyl-CoA acetyltransferase-like protein [Leptotrombidium deliense]
>RWS31788.1 ribosome-releasing factor 2-like protein [Leptotrombidium deliense]
>RWS31787.1 cytoplasmic dynein 2 heavy chain 1-like protein [Leptotrombidium deliense]
>RWS31786.1 Ankyrin repeat domain-containing protein 6-like protein [Leptotrombidium deliense]
>RWS31785.1 ankyrin repeat domain-containing protein 6-like protein [Leptotrombidium deliense]
>RWS31784.1 hypothetical protein B4U80_07989, partial [Leptotrombidium deliense]
>RWS31783.1 fushi tarazu-like protein [Leptotrombidium deliense]
>RWS31782.1 ATP-dependent RNA helicase DDX3Y-like protein [Leptotrombidium deliense]
>RWS31781.1 glycosaminoglycan xylosylkinase-like protein [Leptotrombidium deliense]
>RWS31780.1 hypothetical protein B4U80_06368 [Leptotrombidium deliense]
>RWS31779.1 structural maintenance of chromosomes protein 6-like isoform X2 [Leptotrombidium deliense]
>RWS31778.1 Sorting nexin-24-like protein [Leptotrombidium deliense]
>RWS31777.1 AMP deaminase 2-like protein [Leptotrombidium deliense]
>RWS31776.1 serine/threonine-protein phosphatase 6 catalytic subunit-like protein [Leptotrombidium deliense]
>RWS31775.1 intraflagellar transport protein 57-like protein [Leptotrombidium deliense]
>RWS31774.1 BCL-6 corepressor-like protein [Leptotrombidium deliense]
>RWS31773.1 serine/threonine-protein phosphatase 6 catalytic subunit-like protein, partial [Leptotrombidium deliense]
>RWS31772.1 BCL-6 corepressor-like protein [Leptotrombidium deliense]
>RWS31771.1 hypothetical protein B4U80_12724 [Leptotrombidium deliense]
>RWS31770.1 hepatocyte nuclear factor 6-like protein [Leptotrombidium deliense]
>RWS31769.1 serpin B6-like protein [Leptotrombidium deliense]
>RWS31768.1 nephrin-like protein, partial [Leptotrombidium deliense]
>RWS31767.1 ubiquitin carboxyl-terminal hydrolase 48-like protein [Leptotrombidium deliense]
>RWS31766.1 zinc finger protein rotund-like isoform X1 [Leptotrombidium deliense]
>RWS31765.1 ubiquitin carboxyl-terminal hydrolase 48-like protein [Leptotrombidium deliense]
>RWS31764.1 P-selectin-like protein [Leptotrombidium deliense]
>RWS31763.1 mediator of RNA polymerase II transcription subunit 15-like protein [Leptotrombidium deliense]
>RWS31762.1 uncharacterized protein B4U80_10333 [Leptotrombidium deliense]
>RWS31761.1 SH3 domain containing protein 5-like protein [Leptotrombidium deliense]
>RWS31760.1 transportin-1-like isoform X2 [Leptotrombidium deliense]
>RWS31759.1 guanine nucleotide-binding protein subunit gamma-1-like protein [Leptotrombidium deliense]
>RWS31758.1 E3 ubiquitin-protein ligase MARCH1-like protein [Leptotrombidium deliense]
>RWS31757.1 Calcyphosin-like protein [Leptotrombidium deliense]
>RWS31756.1 DnaJ domain containing protein 5-like protein [Leptotrombidium deliense]
>RWS31755.1 UV excision repair protein RAD23 B-like protein [Leptotrombidium deliense]
>RWS31754.1 proteasome assembly chaperone 2-like protein [Leptotrombidium deliense]
>RWS31753.1 Short-chain dehydrogenase/reductase family 16C member 6-like protein, partial [Leptotrombidium deliense]
>RWS31752.1 hypothetical protein B4U80_07117 [Leptotrombidium deliense]
>RWS31751.1 tubulin-specific chaperone E-like protein [Leptotrombidium deliense]
>RWS31750.1 Lysyl oxidase-like protein [Leptotrombidium deliense]
>RWS31749.1 disintegrin and metalloproteinase domain-containing protein 9-like protein, partial [Leptotrombidium deliense]
>RWS31748.1 disintegrin and metalloproteinase domain-containing protein 23-like protein [Leptotrombidium deliense]
>RWS31747.1 max dimerization protein 1-like protein [Leptotrombidium deliense]
>RWS31746.1 max dimerization protein 1-like protein [Leptotrombidium deliense]
>RWS31745.1 upstream activation factor subunit spp27-like protein [Leptotrombidium deliense]
>RWS31744.1 EGF domain-specific O-linked N-acetylglucosamine transferase-like protein [Leptotrombidium deliense]
>RWS31743.1 SRR1-like protein [Leptotrombidium deliense]
>RWS31742.1 threonine-tRNA ligase: cytoplasmic-like protein, partial [Leptotrombidium deliense]
>RWS31741.1 spastin-like isoform X2 [Leptotrombidium deliense]
>RWS31740.1 cysteine--tRNA ligase: cytoplasmic-like protein [Leptotrombidium deliense]
>RWS31739.1 SET and MYND domain-containing protein 4-like protein [Leptotrombidium deliense]
>RWS31738.1 hypothetical protein B4U80_02924 [Leptotrombidium deliense]
>RWS31737.1 transmembrane protein 63C-like protein [Leptotrombidium deliense]
>RWS31736.1 septin-2-like protein 2 [Leptotrombidium deliense]
>RWS31735.1 hypothetical protein B4U80_06282 [Leptotrombidium deliense]
>RWS31734.1 phosphatase and actin regulator 2-like isoform X2 [Leptotrombidium deliense]
>RWS31733.1 rho-associated protein kinase 2-like isoform X2 [Leptotrombidium deliense]
>RWS31732.1 uncharacterized protein B4U80_06281 [Leptotrombidium deliense]
>RWS31731.1 hypothetical protein B4U80_06279 [Leptotrombidium deliense]
>RWS31730.1 non-canonical poly(A) RNA polymerase PAPD5-like protein [Leptotrombidium deliense]
>RWS31729.1 serine/threonine protein kinase-like protein [Leptotrombidium deliense]
>RWS31728.1 sulfhydryl oxidase 1-like protein [Leptotrombidium deliense]
>RWS31727.1 WD repeat and FYVE domain-containing protein 3-like protein, partial [Leptotrombidium deliense]
>RWS31726.1 calpain-9-like isoform X3 [Leptotrombidium deliense]
>RWS31725.1 calcium-activated potassium channel slowpoke-like isoform X13 [Leptotrombidium deliense]
>RWS31724.1 muscle-specific protein 20-like isoform 2 [Leptotrombidium deliense]
>RWS31723.1 peptidyl-prolyl cis-trans isomerase-like protein [Leptotrombidium deliense]
>RWS31722.1 zinc finger E-box-binding homeobox protein zag-1-like protein [Leptotrombidium deliense]
>RWS31721.1 bone morphogenetic protein receptor type-2-like protein [Leptotrombidium deliense]
>RWS31720.1 vacuolar protein sorting-associated protein 16-like protein, partial [Leptotrombidium deliense]
>RWS31719.1 hypothetical protein B4U80_07850 [Leptotrombidium deliense]
>RWS31718.1 beta-parvin-like protein [Leptotrombidium deliense]
>RWS31717.1 semaphorin-1A-like isoform X2 [Leptotrombidium deliense]
>RWS31716.1 nephrin-like protein [Leptotrombidium deliense]
>RWS31715.1 hemicentin-1-like protein [Leptotrombidium deliense]
>RWS31714.1 hypothetical protein B4U80_02356, partial [Leptotrombidium deliense]
>RWS31713.1 Fibronectin type III domain containing protein 4-like protein [Leptotrombidium deliense]
>RWS31712.1 sidestep protein-like protein [Leptotrombidium deliense]
>RWS31711.1 RNA-binding protein fusilli-like protein, partial [Leptotrombidium deliense]
>RWS31710.1 serine/threonine-protein phosphatase 2A 56 kDa regulatory subunit epsilon-like isoform [Leptotrombidium deliense]
>RWS31709.1 hypothetical protein B4U80_01460 [Leptotrombidium deliense]
>RWS31708.1 glycine amidinotransferase-like protein [Leptotrombidium deliense]
>RWS31707.1 low-density lipoprotein receptor-related protein 4-like protein [Leptotrombidium deliense]
>RWS31706.1 low-density lipoprotein receptor-related protein 4-like protein [Leptotrombidium deliense]
>RWS31705.1 hypothetical protein B4U80_13588 [Leptotrombidium deliense]
>RWS31704.1 72 kDa inositol polyphosphate 5-phosphatase-like protein [Leptotrombidium deliense]
>RWS31703.1 NudC domain-containing protein 3-like protein [Leptotrombidium deliense]
>RWS31702.1 longitudinals lacking protein-like protein [Leptotrombidium deliense]
>RWS31701.1 protein tramtrack: beta isoform-like isoform X2 [Leptotrombidium deliense]
>RWS31700.1 transcription factor CP2-like protein, partial [Leptotrombidium deliense]
>RWS31699.1 AN1-type zinc finger protein 6-like protein, partial [Leptotrombidium deliense]
>RWS31698.1 AN1-type zinc finger protein 6-like protein [Leptotrombidium deliense]
>RWS31697.1 kappaPI-actitoxin-Ael3a-like isoform X1 [Leptotrombidium deliense]
>RWS31696.1 uncharacterized protein B4U80_01927 [Leptotrombidium deliense]
>RWS31695.1 forkhead box protein K1-like protein [Leptotrombidium deliense]
>RWS31694.1 hypothetical protein B4U80_01929 [Leptotrombidium deliense]
>RWS31693.1 39S ribosomal protein L50-like protein [Leptotrombidium deliense]
>RWS31692.1 hypothetical protein B4U80_01930, partial [Leptotrombidium deliense]
>RWS31691.1 cyclin-dependent kinase 14-like protein [Leptotrombidium deliense]
>RWS31690.1 Potassium voltage-gated channel protein Shal-like protein [Leptotrombidium deliense]
>RWS31689.1 uncharacterized protein B4U80_08199 [Leptotrombidium deliense]
>RWS31688.1 solute carrier family 26 member 6-like protein [Leptotrombidium deliense]
>RWS31687.1 guanine nucleotide-binding protein G(i) subunit alpha-like isoform X1 [Leptotrombidium deliense]
>RWS31686.1 dnaJ subfamily B member 9-like protein [Leptotrombidium deliense]
>RWS31685.1 phospholipid scramblase 2-like isoform X2 [Leptotrombidium deliense]
>RWS31684.1 peptidyl-prolyl cis-trans isomerase E-like protein [Leptotrombidium deliense]
>RWS31683.1 uncharacterized protein B4U80_08692 [Leptotrombidium deliense]
>RWS31682.1 N-acetyltransferase MAK3-like protein [Leptotrombidium deliense]
>RWS31681.1 eukaryotic translation initiation factor 3 subunit E-like protein [Leptotrombidium deliense]
>RWS31680.1 XK-related protein 6-like protein [Leptotrombidium deliense]
>RWS31679.1 putative E3 ubiquitin-protein ligase UBR7-like protein [Leptotrombidium deliense]
>RWS31678.1 DNA replication licensing factor mcm5-A-like protein [Leptotrombidium deliense]
>RWS31677.1 carbonic anhydrase-related protein 10-like protein [Leptotrombidium deliense]
>RWS31676.1 DUF4206 and RUN domain containing protein-like protein [Leptotrombidium deliense]
>RWS31675.1 Laminin subunit alpha-like protein [Leptotrombidium deliense]
>RWS31674.1 putative carbonic anhydrase-like protein 2 [Leptotrombidium deliense]
>RWS31673.1 Plexin-B-like protein [Leptotrombidium deliense]
>RWS31672.1 spindle and kinetochore-associated protein 1-like protein [Leptotrombidium deliense]
>RWS31671.1 scm-like with four MBT domains protein 1 isoform X4 [Leptotrombidium deliense]
>RWS31670.1 hypothetical protein B4U80_01161 [Leptotrombidium deliense]
>RWS31669.1 Rho guanine nucleotide exchange factor 17-like protein, partial [Leptotrombidium deliense]
>RWS31668.1 nuclear pore complex protein Nup88-like protein [Leptotrombidium deliense]
>RWS31667.1 mitogen-activated protein kinase kinase kinase 13-B-like protein [Leptotrombidium deliense]
>RWS31666.1 DNA mismatch repair protein Mlh1-like protein [Leptotrombidium deliense]
>RWS31665.1 dentin sialophosphoprotein-like protein [Leptotrombidium deliense]
>RWS31664.1 solute carrier family 25 member 51-like protein [Leptotrombidium deliense]
>RWS31663.1 Down syndrome cell adhesion molecule-like protein, partial [Leptotrombidium deliense]
>RWS31662.1 hypothetical protein B4U80_00734 [Leptotrombidium deliense]
>RWS31661.1 Toll-like protein [Leptotrombidium deliense]
>RWS31660.1 hypothetical protein B4U80_00736 [Leptotrombidium deliense]
>RWS31659.1 transmembrane protein-like protein [Leptotrombidium deliense]
>RWS31658.1 Kruppel-like zinc finger protein [Leptotrombidium deliense]
>RWS31657.1 histidine triad nucleotide-binding protein 1-like protein [Leptotrombidium deliense]
>RWS31656.1 Mediator of RNA polymerase II transcription subunit 10-like protein, partial [Leptotrombidium deliense]
>RWS31655.1 inositol monophosphatase 1-like protein [Leptotrombidium deliense]
>RWS31654.1 phospholipase D2-like isoform X2 [Leptotrombidium deliense]
>RWS31653.1 inositol monophosphatase-like protein [Leptotrombidium deliense]
>RWS31652.1 PR domain zinc finger protein 1-like protein, partial [Leptotrombidium deliense]
>RWS31651.1 solute carrier family 40 member 1-like protein [Leptotrombidium deliense]
>RWS31650.1 uncharacterized protein B4U80_13591 [Leptotrombidium deliense]
>RWS31649.1 nucleoside diphosphate kinase-like protein [Leptotrombidium deliense]
>RWS31648.1 sialin-like protein 7 [Leptotrombidium deliense]
>RWS31647.1 MIF4G domain-containing protein-like protein [Leptotrombidium deliense]
>RWS31646.1 roundabout 1-like protein [Leptotrombidium deliense]
>RWS31645.1 WD repeat-containing protein 82-like protein [Leptotrombidium deliense]
>RWS31644.1 katanin p60 ATPase-containing subunit A-like 1 [Leptotrombidium deliense]
>RWS31643.1 Single-stranded DNA-binding protein 3-like protein [Leptotrombidium deliense]
>RWS31642.1 FH1/FH2 domain-containing protein 3-like isoform X3, partial [Leptotrombidium deliense]
>RWS31641.1 irregular chiasm C-roughest protein-like protein [Leptotrombidium deliense]
>RWS31640.1 uncharacterized protein B4U80_09151 [Leptotrombidium deliense]
>RWS31639.1 cAMP-dependent protein kinase type II regulatory subunit-like protein [Leptotrombidium deliense]
>RWS31638.1 hypothetical protein B4U80_00918 [Leptotrombidium deliense]
>RWS31637.1 hypothetical protein B4U80_00919 [Leptotrombidium deliense]
>RWS31636.1 uncharacterized protein B4U80_12804 [Leptotrombidium deliense]
>RWS31635.1 claudin domain containing protein-like protein [Leptotrombidium deliense]
>RWS31634.1 Chitin binding Peritrophin-A domain containing protein 10-like protein [Leptotrombidium deliense]
>RWS31633.1 Nuclear hormone receptor E75-like protein [Leptotrombidium deliense]
>RWS31632.1 protein fantom-like protein, partial [Leptotrombidium deliense]
>RWS31631.1 cardioacceleratory peptide receptor-like protein [Leptotrombidium deliense]
>RWS31630.1 E3 ubiquitin-protein ligase RNF19B-like protein [Leptotrombidium deliense]
>RWS31629.1 Zinc transporter 2-like protein [Leptotrombidium deliense]
>RWS31628.1 14-3-3 protein zeta-like protein, partial [Leptotrombidium deliense]
>RWS31627.1 hypothetical protein B4U80_08533 [Leptotrombidium deliense]
>RWS31626.1 hypothetical protein B4U80_08536 [Leptotrombidium deliense]
>RWS31625.1 ATP-dependent RNA helicase DDX54-like protein [Leptotrombidium deliense]
>RWS31624.1 hypothetical protein B4U80_11316 [Leptotrombidium deliense]
>RWS31623.1 arrestin domain-containing protein 3-like protein [Leptotrombidium deliense]
>RWS31622.1 GTP-binding protein di-Ras1-like protein, partial [Leptotrombidium deliense]
>RWS31621.1 Leucine-rich repeat neuronal protein 2-like protein [Leptotrombidium deliense]
>RWS31620.1 Annulin-like protein, partial [Leptotrombidium deliense]
>RWS31619.1 cuticular protein-like protein [Leptotrombidium deliense]
>RWS31618.1 hypothetical protein B4U80_08742 [Leptotrombidium deliense]
>RWS31617.1 glutamate receptor ionotropic: NMDA 2B-like protein [Leptotrombidium deliense]
>RWS31616.1 PTB domain-containing engulfment adapter protein 1-like protein [Leptotrombidium deliense]
>RWS31615.1 Krueppel-like factor 5 [Leptotrombidium deliense]
>RWS31614.1 hypothetical protein B4U80_04611 [Leptotrombidium deliense]
>RWS31613.1 F-box/LRR-repeat protein 16-like protein [Leptotrombidium deliense]
>RWS31612.1 hypothetical protein B4U80_04606 [Leptotrombidium deliense]
>RWS31611.1 bifunctional glutamate/proline--tRNA ligase-like protein [Leptotrombidium deliense]
>RWS31610.1 mannosyl-oligosaccharide alpha-1:2-mannosidase isoform A-like isoform X2 [Leptotrombidium deliense]
>RWS31609.1 uncharacterized protein B4U80_04609 [Leptotrombidium deliense]
>RWS31608.1 Ubiquitin-conjugating enzyme E2 L3-like protein [Leptotrombidium deliense]
>RWS31607.1 acyl-CoA Delta(11) desaturase-like isoform X1 [Leptotrombidium deliense]
>RWS31606.1 uncharacterized protein B4U80_09552 [Leptotrombidium deliense]
>RWS31605.1 poly(A) polymerase-like protein [Leptotrombidium deliense]
>RWS31604.1 phosphatidylinositol 4-phosphate 3-kinase C2 domain-containing subunit alpha-like protein [Leptotrombidium deliense]
>RWS31603.1 seipin-like protein [Leptotrombidium deliense]
>RWS31602.1 NF-kappa-B inhibitor-interacting Ras-like protein 2, partial [Leptotrombidium deliense]
>RWS31601.1 fat-like cadherin-related tumor suppressor, partial [Leptotrombidium deliense]
>RWS31600.1 Oxysterol-binding protein-related protein 8-like protein [Leptotrombidium deliense]
>RWS31599.1 RING finger and SPRY domain-containing protein 1-like protein [Leptotrombidium deliense]
>RWS31598.1 hypothetical protein B4U80_01651, partial [Leptotrombidium deliense]
>RWS31597.1 uncharacterized protein B4U80_01652 [Leptotrombidium deliense]
>RWS31596.1 hypothetical protein B4U80_01653 [Leptotrombidium deliense]
>RWS31595.1 lipopolysaccharide-induced TNF-alpha factor-like protein [Leptotrombidium deliense]
>RWS31594.1 ATP-dependent RNA helicase vasa: isoform A-like protein [Leptotrombidium deliense]
>RWS31593.1 rho GTPase-activating protein 190-like protein [Leptotrombidium deliense]
>RWS31592.1 phosphorylated adapter RNA export protein-like protein [Leptotrombidium deliense]
>RWS31591.1 casein kinase I isoform gamma-3-like protein [Leptotrombidium deliense]
>RWS31590.1 uncharacterized protein B4U80_11332 [Leptotrombidium deliense]
>RWS31589.1 UDP-xylose and UDP-N-acetylglucosamine transporter-like isoform X1 [Leptotrombidium deliense]
>RWS31588.1 pleckstriny domain-containing family G member 7-like protein [Leptotrombidium deliense]
>RWS31587.1 protein-lysine methyltransferase METTL21D-like protein [Leptotrombidium deliense]
>RWS31586.1 cyclin-dependent kinase 17-like protein [Leptotrombidium deliense]
>RWS31585.1 uncharacterized protein B4U80_11328 [Leptotrombidium deliense]
>RWS31584.1 T-complex protein subunit theta-like protein [Leptotrombidium deliense]
>RWS31583.1 ubiquitin carboxyl-terminal hydrolase 8-like protein [Leptotrombidium deliense]
>RWS31582.1 Filamin-C-like protein [Leptotrombidium deliense]
>RWS31581.1 N-glycosylase/DNA lyase-like protein [Leptotrombidium deliense]
>RWS31580.1 RNA polymerase-associated protein LEO1-like protein [Leptotrombidium deliense]
>RWS31579.1 CDC42 small effector protein 2-like protein [Leptotrombidium deliense]
>RWS31578.1 transmembrane protein 8B-like protein [Leptotrombidium deliense]
>RWS31577.1 uncharacterized protein B4U80_07660, partial [Leptotrombidium deliense]
>RWS31576.1 hypothetical protein B4U80_12849 [Leptotrombidium deliense]
>RWS31575.1 ATP synthase lipid-binding protein-like protein [Leptotrombidium deliense]
>RWS31574.1 uncharacterized protein B4U80_07653 [Leptotrombidium deliense]
>RWS31573.1 WD repeat-containing protein 44-like protein [Leptotrombidium deliense]
>RWS31572.1 gamma-secretase subunit Aph-1-like protein [Leptotrombidium deliense]
>RWS31571.1 protein Jade-1-like protein, partial [Leptotrombidium deliense]
>RWS31570.1 folylpolyglutamate synthase-like protein [Leptotrombidium deliense]
>RWS31569.1 hypothetical protein B4U80_07658 [Leptotrombidium deliense]
>RWS31568.1 ankyrin repeat domain-containing protein 16-like isoform X2 [Leptotrombidium deliense]
>RWS31567.1 uncharacterized protein B4U80_13592 [Leptotrombidium deliense]
>RWS31566.1 cytoplasmic tRNA 2-thiolation protein 1-like protein [Leptotrombidium deliense]
>RWS31565.1 Alkylglycerol monooxygenase-like protein [Leptotrombidium deliense]
>RWS31564.1 intraflagellar transport protein 81-like protein [Leptotrombidium deliense]
>RWS31563.1 syntaxin-binding protein 5-like protein, partial [Leptotrombidium deliense]
>RWS31562.1 myelin expression factor 2-like protein [Leptotrombidium deliense]
>RWS31561.1 WD repeat and FYVE domain-containing protein 2-like protein [Leptotrombidium deliense]
>RWS31560.1 hypothetical protein B4U80_02255 [Leptotrombidium deliense]
>RWS31559.1 Blo t profilin allergen-like protein [Leptotrombidium deliense]
>RWS31558.1 protein ECT2-like protein [Leptotrombidium deliense]
>RWS31557.1 hypothetical protein B4U80_02256 [Leptotrombidium deliense]
>RWS31556.1 chromobox protein 7-like isoform X7 [Leptotrombidium deliense]
>RWS31555.1 DNA-binding protein RFX6-like protein [Leptotrombidium deliense]
>RWS31554.1 monocarboxylate transporter 12-like isoform X3, partial [Leptotrombidium deliense]
>RWS31552.1 phospholipase C gamma-like protein, partial [Leptotrombidium deliense]
>RWS31551.1 ubiquitin-conjugating enzyme E2 variant 2-like protein, partial [Leptotrombidium deliense]
>RWS31550.1 putative dimethyladenosine transferase-like isoform X2 [Leptotrombidium deliense]
>RWS31549.1 protein kinase-like protein [Leptotrombidium deliense]
>RWS31548.1 Cuticle protein 10.9-like protein [Leptotrombidium deliense]
>RWS31547.1 nectin-2-like protein, partial [Leptotrombidium deliense]
>RWS31546.1 neuronal growth regulator 1-like protein [Leptotrombidium deliense]
>RWS31545.1 uncharacterized protein B4U80_04080 [Leptotrombidium deliense]
>RWS31544.1 hemicentin-2-like protein [Leptotrombidium deliense]
>RWS31543.1 optomotor-blind protein-like isoform X4 [Leptotrombidium deliense]
>RWS31542.1 hypothetical protein B4U80_06905 [Leptotrombidium deliense]
>RWS31541.1 kinesin-like protein KIF3B, partial [Leptotrombidium deliense]
>RWS31540.1 nucleolysin TIAR-like isoform X1 [Leptotrombidium deliense]
>RWS31539.1 hypothetical protein B4U80_12875 [Leptotrombidium deliense]
>RWS31538.1 sodium bicarbonate cotransporter 3-like isoform X9 [Leptotrombidium deliense]
>RWS31537.1 DNA topoisomerase 2-beta-like protein [Leptotrombidium deliense]
>RWS31535.1 protein quiver-like isoform X3 [Leptotrombidium deliense]
>RWS31534.1 cyclic AMP-dependent transcription factor ATF-2-like isoform X2 [Leptotrombidium deliense]
>RWS31533.1 tRNA-splicing endonuclease subunit Sen2-like protein [Leptotrombidium deliense]
>RWS31532.1 cullin-1-like protein [Leptotrombidium deliense]
>RWS31531.1 uncharacterized protein B4U80_04843 [Leptotrombidium deliense]
>RWS31530.1 zygotic DNA replication licensing factor mcm6-B-like protein [Leptotrombidium deliense]
>RWS31529.1 hypothetical protein B4U80_04841 [Leptotrombidium deliense]
>RWS31528.1 centaurin-alpha 1-like protein, partial [Leptotrombidium deliense]
>RWS31527.1 hypothetical protein B4U80_04784 [Leptotrombidium deliense]
>RWS31526.1 hypothetical protein B4U80_04786, partial [Leptotrombidium deliense]
>RWS31525.1 calcium-independent phospholipase A2-gamma-like protein [Leptotrombidium deliense]
>RWS31524.1 hypothetical protein B4U80_01676 [Leptotrombidium deliense]
>RWS31523.1 aladin-like protein [Leptotrombidium deliense]
>RWS31522.1 Kynurenine--oxoglutarate transaminase 3-like protein, partial [Leptotrombidium deliense]
>RWS31521.1 dnaJ subfamily B member 6-like protein [Leptotrombidium deliense]
>RWS31520.1 protein boule-like protein [Leptotrombidium deliense]
>RWS31519.1 Deoxyribodipyrimidine photo-lyase-like protein [Leptotrombidium deliense]
>RWS31518.1 aquaporin-12-like protein [Leptotrombidium deliense]
>RWS31517.1 partitioning defective 3-like protein [Leptotrombidium deliense]
>RWS31516.1 phosphatidylserine synthase 1-like protein [Leptotrombidium deliense]
>RWS31515.1 transcription termination factor 3-like protein, partial [Leptotrombidium deliense]
>RWS31514.1 serine/threonine-protein kinase VRK1-like protein [Leptotrombidium deliense]
>RWS31513.1 hypothetical protein B4U80_04632 [Leptotrombidium deliense]
>RWS31512.1 hemicentin-1-like protein [Leptotrombidium deliense]
>RWS31511.1 tachykinin-like peptides receptor 86C [Leptotrombidium deliense]
>RWS31510.1 tachykinin-like peptides receptor 86C [Leptotrombidium deliense]
>RWS31509.1 potassium voltage-gated channel protein Shaw-like protein, partial [Leptotrombidium deliense]
>RWS31508.1 potassium voltage-gated channel protein Shaw-like protein [Leptotrombidium deliense]
>RWS31507.1 midasin-like protein [Leptotrombidium deliense]
>RWS31506.1 V-type proton ATPase subunit e 2-like protein [Leptotrombidium deliense]
>RWS31505.1 XK-related protein 4-like protein, partial [Leptotrombidium deliense]
>RWS31504.1 hypothetical protein B4U80_06481, partial [Leptotrombidium deliense]
>RWS31503.1 semaphorin-2A-like protein [Leptotrombidium deliense]
>RWS31502.1 Homeodomain protein 3-like protein [Leptotrombidium deliense]
>RWS31501.1 Multiple PDZ domain protein-like protein, partial [Leptotrombidium deliense]
>RWS31500.1 patj-like protein [Leptotrombidium deliense]
>RWS31499.1 hypothetical protein B4U80_07440 [Leptotrombidium deliense]
>RWS31498.1 transcription factor BTF3 4-like protein [Leptotrombidium deliense]
>RWS31497.1 uncharacterized protein B4U80_07438 [Leptotrombidium deliense]
>RWS31496.1 multiple PDZ domain protein-like protein, partial [Leptotrombidium deliense]
>RWS31495.1 Ig-like V-type domain-containing protein FAM187A, partial [Leptotrombidium deliense]
>RWS31494.1 bifunctional arginine demethylase and lysyl-hydroxylase JMJD6-A-like protein [Leptotrombidium deliense]
>RWS31493.1 hypothetical protein B4U80_12908 [Leptotrombidium deliense]
>RWS31492.1 28S ribosomal protein S16-like protein [Leptotrombidium deliense]
>RWS31491.1 abhydrolase domain-containing protein 3-like protein, partial [Leptotrombidium deliense]
>RWS31490.1 hypothetical protein B4U80_04255 [Leptotrombidium deliense]
>RWS31489.1 cadherin-23-like protein [Leptotrombidium deliense]
>RWS31488.1 golgin subfamily A member 7-like protein [Leptotrombidium deliense]
>RWS31487.1 putative ferric-chelate reductase 1-like protein, partial [Leptotrombidium deliense]
>RWS31485.1 uncharacterized protein B4U80_04398 [Leptotrombidium deliense]
>RWS31484.1 protein NATD1-like protein, partial [Leptotrombidium deliense]
>RWS31483.1 zinc finger protein-like protein [Leptotrombidium deliense]
>RWS31482.1 Metaxin-2-like protein [Leptotrombidium deliense]
>RWS31481.1 matrix metalloproteinase-24-like protein [Leptotrombidium deliense]
>RWS31480.1 Counting factor associated protein D-like protein [Leptotrombidium deliense]
>RWS31479.1 hypothetical protein B4U80_04697 [Leptotrombidium deliense]
>RWS31478.1 Methylosome subunit pICln-like protein [Leptotrombidium deliense]
>RWS31477.1 hypothetical protein B4U80_12921 [Leptotrombidium deliense]
>RWS31476.1 FMRFamide receptor-like protein [Leptotrombidium deliense]
>RWS31475.1 hypothetical protein B4U80_00330 [Leptotrombidium deliense]
>RWS31474.1 hypothetical protein B4U80_00331 [Leptotrombidium deliense]
>RWS31473.1 Rho GTPase-activating protein 20-like protein [Leptotrombidium deliense]
>RWS31472.1 CTP synthase-like protein [Leptotrombidium deliense]
>RWS31471.1 MAM domain-containing glycosylphosphatidylinositol anchor protein 2-like protein [Leptotrombidium deliense]
>RWS31470.1 band 7 protein-like isoform X2 [Leptotrombidium deliense]
>RWS31469.1 hypothetical protein B4U80_01013 [Leptotrombidium deliense]
>RWS31468.1 protein ROP-like protein [Leptotrombidium deliense]
>RWS31467.1 group XV phospholipase A2-like protein [Leptotrombidium deliense]
>RWS31466.1 hypothetical protein B4U80_12936 [Leptotrombidium deliense]
>RWS31465.1 uncharacterized protein B4U80_01177 [Leptotrombidium deliense]
>RWS31464.1 hypothetical protein B4U80_01179 [Leptotrombidium deliense]
>RWS31463.1 gamma-aminobutyric acid receptor subunit beta-like protein [Leptotrombidium deliense]
>RWS31462.1 ribonuclease Oy-like protein [Leptotrombidium deliense]
>RWS31461.1 hypothetical protein B4U80_04709 [Leptotrombidium deliense]
>RWS31460.1 hemicentin-1-like isoform X1 [Leptotrombidium deliense]
>RWS31459.1 hypothetical protein B4U80_07001 [Leptotrombidium deliense]
>RWS31458.1 progestin and adipoQ receptor family member 4-like protein [Leptotrombidium deliense]
>RWS31457.1 39S ribosomal protein L19-like protein [Leptotrombidium deliense]
>RWS31456.1 F-box only protein 9-like protein [Leptotrombidium deliense]
>RWS31455.1 E3 ubiquitin-protein ligase parkin-like protein [Leptotrombidium deliense]
>RWS31454.1 serine/threonine-protein kinase LATS1-like protein [Leptotrombidium deliense]
>RWS31453.1 Pdc2p-like protein [Leptotrombidium deliense]
>RWS31452.1 epithelial splicing regulatory protein 1-like protein [Leptotrombidium deliense]
>RWS31451.1 hypothetical protein B4U80_03004, partial [Leptotrombidium deliense]
>RWS31450.1 peptidyl-prolyl cis-trans isomerase FKBP2-like protein [Leptotrombidium deliense]
>RWS31449.1 PHD finger-like domain-containing protein 5A [Leptotrombidium deliense]
>RWS31448.1 WW domain-containing adapter protein with coiled-coil-like protein [Leptotrombidium deliense]
>RWS31447.1 tudor and kh domain-containing-like protein [Leptotrombidium deliense]
>RWS31446.1 transforming growth factor-beta receptor type I-like protein [Leptotrombidium deliense]
>RWS31445.1 protein FAM13A-like protein [Leptotrombidium deliense]
>RWS31444.1 Metallo-beta-lactamase domain-containing protein 1-like protein [Leptotrombidium deliense]
>RWS31443.1 cytochrome P450-like protein 26 [Leptotrombidium deliense]
>RWS31442.1 N-acetylglucosaminyl-phosphatidylinositol de-N-acetylase-like protein, partial [Leptotrombidium deliense]
>RWS31441.1 cytochrome P450 302a1-like protein [Leptotrombidium deliense]
>RWS31440.1 putative cytochrome P450 12a4-like protein [Leptotrombidium deliense]
>RWS31439.1 Golgi-associated plant pathogenesis-related protein 1-like protein [Leptotrombidium deliense]
>RWS31438.1 basement membrane-specific heparan sulfate proteoglycan core protein-like protein [Leptotrombidium deliense]
>RWS31437.1 Basement membrane-specific heparan sulfate proteoglycan core protein-like protein [Leptotrombidium deliense]
>RWS31436.1 protein arginine N-methyltransferase 7-like protein [Leptotrombidium deliense]
>RWS31435.1 testis-specific serine/threonine-protein kinase 3-like isoform X1 [Leptotrombidium deliense]
>RWS31434.1 hypothetical protein B4U80_01714 [Leptotrombidium deliense]
>RWS31433.1 60S ribosomal protein L27a-like protein [Leptotrombidium deliense]
>RWS31432.1 U1 small nuclear ribonucleoprotein-like protein [Leptotrombidium deliense]
>RWS31431.1 active breakpoint cluster region-related protein-like protein [Leptotrombidium deliense]
>RWS31430.1 sushi: von Willebrand factor type A: EGF and pentraxin domain-containing protein 1-like protein [Leptotrombidium deliense]
>RWS31429.1 Rpb10-like protein [Leptotrombidium deliense]
>RWS31428.1 low-density lipoprotein receptor-like protein [Leptotrombidium deliense]
>RWS31427.1 glycoprotein hormone beta 5-like protein [Leptotrombidium deliense]
>RWS31426.1 glyceraldehyde-3-phosphate dehydrogenase 2-like protein [Leptotrombidium deliense]
>RWS31425.1 tyrosine-protein kinase Fer-like protein, partial [Leptotrombidium deliense]
>RWS31424.1 TUT7/ZCCHC6-like protein, partial [Leptotrombidium deliense]
>RWS31423.1 histone acetyltransferase KAT6B-like protein [Leptotrombidium deliense]
>RWS31422.1 uncharacterized protein B4U80_08971 [Leptotrombidium deliense]
>RWS31421.1 heterochromatin protein 1-like isoform X2 [Leptotrombidium deliense]
>RWS31420.1 paxillin-like protein [Leptotrombidium deliense]
>RWS31419.1 calcium-dependent secretion activator-like protein [Leptotrombidium deliense]
>RWS31418.1 histone-lysine N-methyltransferase SUV420H1-A-like isoform X2 [Leptotrombidium deliense]
>RWS31417.1 putative ATP-dependent RNA helicase YTHDC2-like protein [Leptotrombidium deliense]
>RWS31416.1 hypothetical protein B4U80_10203, partial [Leptotrombidium deliense]
>RWS31415.1 40S ribosomal protein S9-like protein [Leptotrombidium deliense]
>RWS31414.1 zinc finger protein basonuclin-2-like protein [Leptotrombidium deliense]
>RWS31413.1 hypothetical protein B4U80_11104, partial [Leptotrombidium deliense]
>RWS31412.1 TBC1 domain family member 4-like protein [Leptotrombidium deliense]
>RWS31411.1 Leukocyte elastase inhibitor A-like protein [Leptotrombidium deliense]
>RWS31410.1 CUGBP Elav-like family member 2-like protein, partial [Leptotrombidium deliense]
>RWS31409.1 uncharacterized protein B4U80_09899 [Leptotrombidium deliense]
>RWS31408.1 hypothetical protein B4U80_13596 [Leptotrombidium deliense]
>RWS31407.1 survival of motor neuron-related-splicing factor 30-like protein [Leptotrombidium deliense]
>RWS31406.1 ADP-ribosylation factor 1-like protein [Leptotrombidium deliense]
>RWS31405.1 hypothetical protein B4U80_06873, partial [Leptotrombidium deliense]
>RWS31404.1 sentrin-specific protease 1-like protein [Leptotrombidium deliense]
>RWS31403.1 hypothetical protein B4U80_06875 [Leptotrombidium deliense]
>RWS31402.1 receptor-type tyrosine-protein phosphatase N2-like protein [Leptotrombidium deliense]
>RWS31401.1 uncharacterized protein B4U80_06877 [Leptotrombidium deliense]
>RWS31400.1 uncharacterized protein B4U80_06876 [Leptotrombidium deliense]
>RWS31399.1 hypothetical protein B4U80_13597 [Leptotrombidium deliense]
>RWS31398.1 enolase-phosphatase E1-like protein [Leptotrombidium deliense]
>RWS31397.1 thioredoxin domain-containing protein 17-like protein [Leptotrombidium deliense]
>RWS31396.1 F-box protein-like protein [Leptotrombidium deliense]
>RWS31395.1 protein prune 2-like isoform X2 [Leptotrombidium deliense]
>RWS31394.1 histone-lysine N-methyltransferase ASH1L-like protein [Leptotrombidium deliense]
>RWS31393.1 dmX-like protein 2 [Leptotrombidium deliense]
>RWS31392.1 V-type proton ATPase subunit G-like protein [Leptotrombidium deliense]
>RWS31391.1 transcription factor AP-2-beta-like protein [Leptotrombidium deliense]
>RWS31390.1 uncharacterized protein B4U80_02538 [Leptotrombidium deliense]
>RWS31389.1 Vascular endothelial growth factor receptor 3-like protein [Leptotrombidium deliense]
>RWS31388.1 1-phosphatidylinositol 4:5-bisphosphate phosphodiesterase epsilon-1-like protein [Leptotrombidium deliense]
>RWS31387.1 anaphase-promoting complex subunit 4-like protein, partial [Leptotrombidium deliense]
>RWS31386.1 G10-like protein [Leptotrombidium deliense]
>RWS31385.1 hypothetical protein B4U80_05721 [Leptotrombidium deliense]
>RWS31384.1 hypothetical protein B4U80_05720 [Leptotrombidium deliense]
>RWS31383.1 kinesin-like protein KIF20B, partial [Leptotrombidium deliense]
>RWS31382.1 Innexin inx2-like protein [Leptotrombidium deliense]
>RWS31381.1 VAMP-associated protein involved in inositol metabolism-like protein [Leptotrombidium deliense]
>RWS31380.1 nuclear transport factor 2-like protein [Leptotrombidium deliense]
>RWS31379.1 microtubule binding protein YTM1-like protein [Leptotrombidium deliense]
>RWS31378.1 RNA-binding protein squid-like protein [Leptotrombidium deliense]
>RWS31377.1 RNA-binding squid-like protein [Leptotrombidium deliense]
>RWS31376.1 copper/zinc superoxide dismutase-like protein [Leptotrombidium deliense]
>RWS31375.1 hypothetical protein B4U80_06775 [Leptotrombidium deliense]
>RWS31374.1 uncharacterized protein B4U80_05945 [Leptotrombidium deliense]
>RWS31373.1 glypican-6-like protein [Leptotrombidium deliense]
>RWS31372.1 hypothetical protein B4U80_13040 [Leptotrombidium deliense]
>RWS31371.1 epidermal cell surface receptor-like protein [Leptotrombidium deliense]
>RWS31370.1 Protein YIF1B-A-like protein [Leptotrombidium deliense]
>RWS31369.1 3-hydroxyacyl-CoA dehydrogenase type-2-like protein [Leptotrombidium deliense]
>RWS31368.1 hypothetical protein B4U80_00062 [Leptotrombidium deliense]
>RWS31367.1 endoribonuclease Dicer-like protein [Leptotrombidium deliense]
>RWS31366.1 hypothetical protein B4U80_13038 [Leptotrombidium deliense]
>RWS31365.1 major epididymal secretory protein HE1-like protein [Leptotrombidium deliense]
>RWS31364.1 uncharacterized protein B4U80_01379 [Leptotrombidium deliense]
>RWS31363.1 hypothetical protein B4U80_01378, partial [Leptotrombidium deliense]
>RWS31362.1 roundabout 1-like protein [Leptotrombidium deliense]
>RWS31361.1 ribonuclease 3-like protein [Leptotrombidium deliense]
>RWS31360.1 pre-mRNA splicing factor Syf1-like protein [Leptotrombidium deliense]
>RWS31359.1 60S ribosomal protein L5-like protein [Leptotrombidium deliense]
>RWS31358.1 Neural proliferation differentiation and control protein 1-like protein [Leptotrombidium deliense]
>RWS31357.1 uncharacterized protein B4U80_10661, partial [Leptotrombidium deliense]
>RWS31356.1 serine/threonine-protein kinase N2-like protein [Leptotrombidium deliense]
>RWS31355.1 putative sulfite oxidase-like protein, partial [Leptotrombidium deliense]
>RWS31354.1 dihydrolipoyl dehydrogenase-like protein [Leptotrombidium deliense]
>RWS31353.1 hypothetical protein B4U80_05262 [Leptotrombidium deliense]
>RWS31352.1 membrane-associated guanylate kinase: WW and PDZ domain-containing protein 2-like protein [Leptotrombidium deliense]
>RWS31350.1 Glycerol-3-phosphate acyltransferase 1-like protein [Leptotrombidium deliense]
>RWS31349.1 hypothetical protein B4U80_07042 [Leptotrombidium deliense]
>RWS31348.1 charged multivesicular body protein 3-like protein [Leptotrombidium deliense]
>RWS31347.1 hypothetical protein B4U80_07045 [Leptotrombidium deliense]
>RWS31346.1 cytosolic 10-formyltetrahydrofolate dehydrogenase-like protein [Leptotrombidium deliense]
>RWS31345.1 Krueppel-like factor 5 [Leptotrombidium deliense]
>RWS31344.1 uncharacterized protein B4U80_07004 [Leptotrombidium deliense]
>RWS31343.1 Activating signal cointegrator 1 complex subunit 3-like protein [Leptotrombidium deliense]
>RWS31342.1 High mobility group protein DSP1-like protein, partial [Leptotrombidium deliense]
>RWS31341.1 cell adhesion molecule-like protein [Leptotrombidium deliense]
>RWS31340.1 homeobox protein dbx-like protein [Leptotrombidium deliense]
>RWS31339.1 hypothetical protein B4U80_03035 [Leptotrombidium deliense]
>RWS31338.1 GABA-gated chloride channel 2 subunit-like protein, partial [Leptotrombidium deliense]
>RWS31337.1 GABA-gated chloride channel 2 subunit-like protein, partial [Leptotrombidium deliense]
>RWS31336.1 GABA receptor alpha subunit-like protein [Leptotrombidium deliense]
>RWS31335.1 hypothetical protein B4U80_13599 [Leptotrombidium deliense]
>RWS31334.1 alpha-N-acetylgalactosaminidase-like protein [Leptotrombidium deliense]
>RWS31333.1 Helix-loop-helix domain containing protein 2-like protein [Leptotrombidium deliense]
>RWS31332.1 hypothetical protein B4U80_02847 [Leptotrombidium deliense]
>RWS31331.1 E3 ubiquitin-protein ligase TRIM9-like protein [Leptotrombidium deliense]
>RWS31330.1 E3 ubiquitin-protein ligase TRIM9-like protein [Leptotrombidium deliense]
>RWS31329.1 eukaryotic initiation factor 4A-III-like protein [Leptotrombidium deliense]
>RWS31328.1 hypothetical protein B4U80_01551 [Leptotrombidium deliense]
>RWS31327.1 cell adhesion molecule-like protein [Leptotrombidium deliense]
>RWS31326.1 U6 snRNA-associated Sm-like protein LSm5 [Leptotrombidium deliense]
>RWS31325.1 putative ankyrin repeat protein-like protein [Leptotrombidium deliense]
>RWS31324.1 SWI/SNF-related matrix-associated actin-dependent regulator of chromatin subfamily A containing DEAD/H box 1-like isoform X3 [Leptotrombidium deliense]
>RWS31323.1 jouberin-like protein, partial [Leptotrombidium deliense]
>RWS31322.1 mannosyl-oligosaccharide glucosidase-like isoform X1 [Leptotrombidium deliense]
>RWS31321.1 methylglutaconyl-CoA hydratase-like protein [Leptotrombidium deliense]
>RWS31320.1 serine/arginine repetitive matrix protein 1-like protein [Leptotrombidium deliense]
>RWS31319.1 F-box/WD repeat-containing protein 1A-like protein [Leptotrombidium deliense]
>RWS31318.1 Suppressor of fused-like protein [Leptotrombidium deliense]
>RWS31317.1 exportin-7-like protein [Leptotrombidium deliense]
>RWS31316.1 hypothetical protein B4U80_00976 [Leptotrombidium deliense]
>RWS31315.1 RNA-binding protein Nova-1-like protein [Leptotrombidium deliense]
>RWS31314.1 hypothetical protein B4U80_00975 [Leptotrombidium deliense]
>RWS31313.1 pyruvate carboxylase-like protein [Leptotrombidium deliense]
>RWS31312.1 Polyadenylate-binding protein-interacting protein 1-like protein [Leptotrombidium deliense]
>RWS31311.1 short neuropeptide F-like protein [Leptotrombidium deliense]
>RWS31310.1 Charged multivesicular body protein 5-like protein [Leptotrombidium deliense]
>RWS31309.1 DNA repair and recombination protein RAD54-like protein [Leptotrombidium deliense]
>RWS31308.1 Yorkie-like protein [Leptotrombidium deliense]
>RWS31307.1 putative nuclear hormone receptor HR3-like protein [Leptotrombidium deliense]
>RWS31306.1 hypothetical protein B4U80_07268 [Leptotrombidium deliense]
>RWS31305.1 hypothetical protein B4U80_13118 [Leptotrombidium deliense]
>RWS31304.1 grpE protein 1-like protein [Leptotrombidium deliense]
>RWS31303.1 uncharacterized protein B4U80_11343, partial [Leptotrombidium deliense]
>RWS31302.1 AP-1 complex subunit beta-1-like protein, partial [Leptotrombidium deliense]
>RWS31301.1 cytosolic endo-beta-N-acetylglucosaminidase-like protein [Leptotrombidium deliense]
>RWS31300.1 Dual specificity protein phosphatase 4-like protein [Leptotrombidium deliense]
>RWS31299.1 serine/threonine-protein kinase 26-like protein, partial [Leptotrombidium deliense]
>RWS31298.1 hypothetical protein B4U80_05207 [Leptotrombidium deliense]
>RWS31297.1 trypsin-1-like protein [Leptotrombidium deliense]
>RWS31296.1 Histone-lysine N-methyltransferase MLL-like protein [Leptotrombidium deliense]
>RWS31295.1 transcriptional enhancer factor TEF-1-like protein [Leptotrombidium deliense]
>RWS31294.1 cuticle protein 6-like protein [Leptotrombidium deliense]
>RWS31293.1 GTP-binding protein Di-Ras2-like protein [Leptotrombidium deliense]
>RWS31292.1 hypothetical protein B4U80_02472 [Leptotrombidium deliense]
>RWS31291.1 hypothetical protein B4U80_13601 [Leptotrombidium deliense]
>RWS31290.1 sphingomyelin phosphodiesterase-like protein 2 [Leptotrombidium deliense]
>RWS31289.1 E3 ubiquitin-protein ligase RFWD3-like protein [Leptotrombidium deliense]
>RWS31288.1 H/ACA ribonucleoprotein complex non-core subunit NAF1-like protein [Leptotrombidium deliense]
>RWS31287.1 abdominal-B-like protein [Leptotrombidium deliense]
>RWS31286.1 apolipoprotein A-I-binding protein-like protein [Leptotrombidium deliense]
>RWS31285.1 janus A-like protein [Leptotrombidium deliense]
>RWS31284.1 Plastin-2-like protein [Leptotrombidium deliense]
>RWS31283.1 Adrenodoxin-like protein [Leptotrombidium deliense]
>RWS31282.1 putative inhibitor of apoptosis-like protein [Leptotrombidium deliense]
>RWS31281.1 synapse-associated protein 1-like protein [Leptotrombidium deliense]
>RWS31280.1 protein SCAF8-like protein [Leptotrombidium deliense]
>RWS31279.1 splicing factor: arginine/serine-rich 15-like isoform X1 [Leptotrombidium deliense]
>RWS31278.1 baculoviral IAP repeat-containing protein 3-like protein [Leptotrombidium deliense]
>RWS31277.1 pre-mRNA-splicing regulator WTAP-like protein [Leptotrombidium deliense]
>RWS31276.1 Cu/Zn-superoxide dismutase-like protein [Leptotrombidium deliense]
>RWS31275.1 protein RFT1-like protein [Leptotrombidium deliense]
>RWS31274.1 DNA mismatch repair protein Msh2-like protein [Leptotrombidium deliense]
>RWS31273.1 ectonucleotide pyrophosphatase/phosphodiesterase family member 5-like protein [Leptotrombidium deliense]
>RWS31272.1 85/88 kDa calcium-independent phospholipase A2-like protein [Leptotrombidium deliense]
>RWS31271.1 Down syndrome cell adhesion molecule-like protein [Leptotrombidium deliense]
>RWS31270.1 hypothetical protein B4U80_03989 [Leptotrombidium deliense]
>RWS31269.1 alpha 1:2 mannosidase precursor-like protein [Leptotrombidium deliense]
>RWS31268.1 popeye domain-containing protein 3-like protein, partial [Leptotrombidium deliense]
>RWS31267.1 Alpha-aminoadipic semialdehyde synthase-like protein [Leptotrombidium deliense]
>RWS31266.1 uncharacterized protein B4U80_13602 [Leptotrombidium deliense]
>RWS31265.1 protein dead ringer-like protein [Leptotrombidium deliense]
>RWS31264.1 hypothetical protein B4U80_13175 [Leptotrombidium deliense]
>RWS31263.1 zinc finger protein castor 1-like protein [Leptotrombidium deliense]
>RWS31262.1 hypothetical protein B4U80_00982, partial [Leptotrombidium deliense]
>RWS31261.1 Solute carrier family 25 member 36-like protein [Leptotrombidium deliense]
>RWS31260.1 chloride channel protein 2-like protein [Leptotrombidium deliense]
>RWS31259.1 hypothetical protein B4U80_01867 [Leptotrombidium deliense]
>RWS31258.1 teneurin-m-like protein [Leptotrombidium deliense]
>RWS31257.1 Importin-7-like protein [Leptotrombidium deliense]
>RWS31256.1 AP-2 complex subunit alpha-2-like protein [Leptotrombidium deliense]
>RWS31255.1 Calsyntenin-1-like protein, partial [Leptotrombidium deliense]
>RWS31254.1 N-acetylglucosamine-1-phosphotransferase subunits alpha/beta-like isoform X1 [Leptotrombidium deliense]
>RWS31253.1 NEDD8-conjugating enzyme Ubc12-like protein [Leptotrombidium deliense]
>RWS31252.1 cyclin-T2-like protein [Leptotrombidium deliense]
>RWS31251.1 muscle segmentation homeobox-like protein [Leptotrombidium deliense]
>RWS31250.1 KAT8 regulatory NSL complex subunit 2-like protein [Leptotrombidium deliense]
>RWS31249.1 uridine phosphorylase 2-like protein [Leptotrombidium deliense]
>RWS31248.1 calnexin-like protein, partial [Leptotrombidium deliense]
>RWS31247.1 HD domain-containing protein 2-like protein [Leptotrombidium deliense]
>RWS31246.1 ras-related protein Rab-7a-like isoform X1 [Leptotrombidium deliense]
>RWS31245.1 Eka-INAD2 protein-like protein [Leptotrombidium deliense]
>RWS31244.1 Facilitated trehalose transporter Tret1-like protein [Leptotrombidium deliense]
>RWS31243.1 4-hydroxybenzoate polyprenyltransferase-like isoform X1 [Leptotrombidium deliense]
>RWS31242.1 hypothetical protein B4U80_08264, partial [Leptotrombidium deliense]
>RWS31241.1 tRNA N6-adenosine threonylcarbamoyltransferase-like protein [Leptotrombidium deliense]
>RWS31240.1 DTW domain-containing protein 1-like protein [Leptotrombidium deliense]
>RWS31239.1 Facilitated trehalose transporter Tret1-like protein [Leptotrombidium deliense]
>RWS31238.1 leucine-rich repeat-containing protein 59-like protein [Leptotrombidium deliense]
>RWS31237.1 facilitated trehalose transporter Tret1-like protein [Leptotrombidium deliense]
>RWS31236.1 ptpla domain protein-like protein, partial [Leptotrombidium deliense]
>RWS31235.1 MORN repeat containing protein-like protein [Leptotrombidium deliense]
>RWS31234.1 hypothetical protein B4U80_02725 [Leptotrombidium deliense]
>RWS31233.1 calcium-transporting ATPase sarcoplasmic/endoplasmic reticulum type-like isoform X1 [Leptotrombidium deliense]
>RWS31232.1 poly(A)-specific ribonuclease PARN-like domain-containing protein 1, partial [Leptotrombidium deliense]
>RWS31231.1 hypothetical protein B4U80_08042 [Leptotrombidium deliense]
>RWS31230.1 zinc finger protein-like protein [Leptotrombidium deliense]
>RWS31229.1 hypothetical protein B4U80_07139 [Leptotrombidium deliense]
>RWS31228.1 USP6 N-terminal-like protein [Leptotrombidium deliense]
>RWS31227.1 hypothetical protein B4U80_07137 [Leptotrombidium deliense]
>RWS31226.1 hypothetical protein B4U80_07140 [Leptotrombidium deliense]
>RWS31225.1 FERM domain-containing protein-like protein [Leptotrombidium deliense]
>RWS31224.1 RNA polymerases L-like protein [Leptotrombidium deliense]
>RWS31223.1 Zinc finger protein 418-like protein [Leptotrombidium deliense]
>RWS31222.1 glutathione peroxidase-like isoform X2 [Leptotrombidium deliense]
>RWS31221.1 hypothetical protein B4U80_02627 [Leptotrombidium deliense]
>RWS31220.1 oxysterol-binding protein-related protein 3-like protein, partial [Leptotrombidium deliense]
>RWS31219.1 MAGUK p55 subfamily member 6-like protein, partial [Leptotrombidium deliense]
>RWS31218.1 cyclin-dependent kinase 5 activator 1-like protein [Leptotrombidium deliense]
>RWS31217.1 hypothetical protein B4U80_00513 [Leptotrombidium deliense]
>RWS31216.1 distal-less-like protein [Leptotrombidium deliense]
>RWS31215.1 solute carrier family 35 member B1-like protein [Leptotrombidium deliense]
>RWS31214.1 hypothetical protein B4U80_03056 [Leptotrombidium deliense]
>RWS31213.1 xylulose kinase-like protein [Leptotrombidium deliense]
>RWS31212.1 3-hydroxyanthranilate 3:4-dioxygenase-like isoform X2 [Leptotrombidium deliense]
>RWS31211.1 zinc finger protein 36: C3H1 type-like 1 [Leptotrombidium deliense]
>RWS31210.1 dol-P-Man:Man(7)GlcNAc(2)-PP-Dol alpha-1:6-mannosyltransferase-like protein [Leptotrombidium deliense]
>RWS31209.1 hypothetical protein B4U80_00298, partial [Leptotrombidium deliense]
>RWS31208.1 uncharacterized protein B4U80_00297 [Leptotrombidium deliense]
>RWS31207.1 maltase 1-like protein [Leptotrombidium deliense]
>RWS31206.1 leucine carboxyl methyltransferase 2-like protein [Leptotrombidium deliense]
>RWS31205.1 hypothetical protein B4U80_06706 [Leptotrombidium deliense]
>RWS31204.1 phosphatidylinositol 4:5-bisphosphate 3-kinase catalytic subunit beta isoform-like isoform X1 [Leptotrombidium deliense]
>RWS31203.1 fatty-acid amide hydrolase 2-like protein [Leptotrombidium deliense]
>RWS31202.1 hypothetical protein B4U80_13259 [Leptotrombidium deliense]
>RWS31201.1 estradiol 17 beta-dehydrogenase 8-like protein [Leptotrombidium deliense]
>RWS31200.1 putative phospholipase B-like 2 [Leptotrombidium deliense]
>RWS31199.1 hydroxyacid oxidase 1-like protein, partial [Leptotrombidium deliense]
>RWS31198.1 Cuticle protein 16.8-like protein [Leptotrombidium deliense]
>RWS31197.1 remodeling and spacing factor 1-like isoform X1 [Leptotrombidium deliense]
>RWS31196.1 hunchback-like protein [Leptotrombidium deliense]
>RWS31195.1 acyl-CoA-binding domain-containing protein 5A-like protein [Leptotrombidium deliense]
>RWS31194.1 protein CDV3-like protein [Leptotrombidium deliense]
>RWS31193.1 [Pyruvate dehydrogenase [lipoamide]] kinase-like protein [Leptotrombidium deliense]
>RWS31192.1 zinc finger protein 25-like protein [Leptotrombidium deliense]
>RWS31191.1 39S ribosomal protein L22-like protein [Leptotrombidium deliense]
>RWS31190.1 inositol hexakisphosphate and diphosphoinositol-pentakisphosphate kinase-like protein, partial [Leptotrombidium deliense]
>RWS31189.1 dephospho-CoA kinase-like protein [Leptotrombidium deliense]
>RWS31188.1 hypothetical protein B4U80_06573 [Leptotrombidium deliense]
>RWS31187.1 peptidyl-prolyl cis-trans isomerase cyp11-like isoform X1 [Leptotrombidium deliense]
>RWS31186.1 dnaJ subfamily C member 2-like protein, partial [Leptotrombidium deliense]
>RWS31185.1 Dynein heavy chain: cytoplasmic-like protein [Leptotrombidium deliense]
>RWS31184.1 uncharacterized protein B4U80_10075 [Leptotrombidium deliense]
>RWS31183.1 distal-less-like protein [Leptotrombidium deliense]
>RWS31182.1 nucleolar complex protein 3-like protein [Leptotrombidium deliense]
>RWS31181.1 splicing factor 3A subunit 1-like protein [Leptotrombidium deliense]
>RWS31180.1 BarH-like 1 homeobox protein [Leptotrombidium deliense]
>RWS31179.1 hypothetical protein B4U80_07719 [Leptotrombidium deliense]
>RWS31178.1 hypothetical protein B4U80_09122 [Leptotrombidium deliense]
>RWS31177.1 homeobox protein araucan-like protein [Leptotrombidium deliense]
>RWS31176.1 ankyrin repeat domain-containing protein SOWAHB-like isoform X2 [Leptotrombidium deliense]
>RWS31175.1 MAP kinase-interacting serine/threonine-protein kinase 1-like protein, partial [Leptotrombidium deliense]
>RWS31174.1 hypothetical protein B4U80_09988, partial [Leptotrombidium deliense]
>RWS31173.1 microtubule-associated serine/threonine-protein kinase 3-like isoform X2 [Leptotrombidium deliense]
>RWS31172.1 selT-like protein [Leptotrombidium deliense]
>RWS31171.1 GTPase-activating protein and VPS9 domain-containing protein 1-like protein [Leptotrombidium deliense]
>RWS31170.1 hypothetical protein B4U80_09991 [Leptotrombidium deliense]
>RWS31169.1 dual specificity protein phosphatase CDC14A-like isoform X2 [Leptotrombidium deliense]
>RWS31168.1 hypothetical protein B4U80_10448 [Leptotrombidium deliense]
>RWS31167.1 polyadenylate-binding protein 1-like protein 2 [Leptotrombidium deliense]
>RWS31166.1 transmembrane and TPR repeat-containing protein 2-like protein [Leptotrombidium deliense]
>RWS31165.1 vesicle-associated membrane protein 3-like isoform X4 [Leptotrombidium deliense]
>RWS31164.1 Battenin-like protein [Leptotrombidium deliense]
>RWS31163.1 uncharacterized protein B4U80_10324 [Leptotrombidium deliense]
>RWS31162.1 RAB8B member RAS oncogene family-like isoform CRA_b [Leptotrombidium deliense]
>RWS31161.1 uncharacterized protein B4U80_10322, partial [Leptotrombidium deliense]
>RWS31160.1 selenoprotein O-like isoform X1 [Leptotrombidium deliense]
>RWS31159.1 lysosomal Pro-X carboxypeptidase-like protein, partial [Leptotrombidium deliense]
>RWS31158.1 PAX-interacting protein 1-like protein [Leptotrombidium deliense]
>RWS31157.1 mediator of RNA polymerase II transcription subunit 19-like protein [Leptotrombidium deliense]
>RWS31156.1 protein spitz-like protein [Leptotrombidium deliense]
>RWS31155.1 cleavage and polyadenylation specificity factor-like protein [Leptotrombidium deliense]
>RWS31154.1 1-phosphatidylinositol 4:5-bisphosphate phosphodiesterase classes I and II-like protein [Leptotrombidium deliense]
>RWS31153.1 hypothetical protein B4U80_01547 [Leptotrombidium deliense]
>RWS31152.1 negative elongation factor B-like protein [Leptotrombidium deliense]
>RWS31151.1 hypothetical protein B4U80_00729 [Leptotrombidium deliense]
>RWS31150.1 hypothetical protein B4U80_00728 [Leptotrombidium deliense]
>RWS31149.1 Bladder cancer-associated protein-like protein [Leptotrombidium deliense]
>RWS31148.1 hypothetical protein B4U80_00730 [Leptotrombidium deliense]
>RWS31147.1 zinc finger C4H2 domain-containing protein-like protein [Leptotrombidium deliense]
>RWS31146.1 U3 small nucleolar RNA-associated protein 18-like protein [Leptotrombidium deliense]
>RWS31145.1 mediator of RNA polymerase II transcription subunit 22-like isoform X2 [Leptotrombidium deliense]
>RWS31144.1 ATP-dependent (S)-NAD(P)H-hydrate dehydratase-like protein [Leptotrombidium deliense]
>RWS31143.1 pcbd-1-like protein [Leptotrombidium deliense]
>RWS31142.1 dCTP pyrophosphatase 1-like protein [Leptotrombidium deliense]
>RWS31141.1 RNA-binding protein 26-like protein, partial [Leptotrombidium deliense]
>RWS31140.1 hypothetical protein B4U80_05923 [Leptotrombidium deliense]
>RWS31139.1 solute carrier family 35 member G1-like protein [Leptotrombidium deliense]
>RWS31138.1 sortilin-related receptor-like protein [Leptotrombidium deliense]
>RWS31137.1 protein VPRBP-like isoform X3 [Leptotrombidium deliense]
>RWS31136.1 mRNA-decapping enzyme 1B-like protein [Leptotrombidium deliense]
>RWS31135.1 histone-lysine N-methyltransferase EZH2-like isoform X1, partial [Leptotrombidium deliense]
>RWS31134.1 hypothetical protein B4U80_09718 [Leptotrombidium deliense]
>RWS31133.1 Inhibitor of growth protein 3-like protein [Leptotrombidium deliense]
>RWS31132.1 peregrin-like isoform X11 [Leptotrombidium deliense]
>RWS31131.1 hypothetical protein B4U80_09102 [Leptotrombidium deliense]
>RWS31130.1 Maspardin-like protein [Leptotrombidium deliense]
>RWS31129.1 splicing factor 3A subunit-like protein [Leptotrombidium deliense]
>RWS31128.1 cytochrome c oxidase assembly protein COX16-like isoform X2 [Leptotrombidium deliense]
>RWS31127.1 transmembrane protein 131-like isoform X4 [Leptotrombidium deliense]
>RWS31126.1 3-oxoacyl-[acyl-carrier-protein] reductase FabG-like protein [Leptotrombidium deliense]
>RWS31125.1 Trace amine-associated receptor 2-like protein [Leptotrombidium deliense]
>RWS31124.1 Gustatory receptor-like protein [Leptotrombidium deliense]
>RWS31123.1 hypothetical protein B4U80_05127, partial [Leptotrombidium deliense]
>RWS31122.1 HMG box containing protein 1-like protein [Leptotrombidium deliense]
>RWS31121.1 TBC1 domain family member 2B-like isoform X1 [Leptotrombidium deliense]
>RWS31120.1 SOX transcription factor-like protein, partial [Leptotrombidium deliense]
>RWS31119.1 nicotinate phosphoribosyltransferase-like protein [Leptotrombidium deliense]
>RWS31118.1 band 4.1-like protein 3 [Leptotrombidium deliense]
>RWS31117.1 COP9 signalosome complex subunit 5-like protein [Leptotrombidium deliense]
>RWS31116.1 wntless-like protein [Leptotrombidium deliense]
>RWS31115.1 putative cysteine proteinase-like protein [Leptotrombidium deliense]
>RWS31114.1 hypothetical protein B4U80_00073 [Leptotrombidium deliense]
>RWS31113.1 histidine triad nucleotide-binding protein 3-like protein [Leptotrombidium deliense]
>RWS31112.1 glucose-6-phosphatase-like protein [Leptotrombidium deliense]
>RWS31111.1 WASH complex subunit CCDC53-like protein [Leptotrombidium deliense]
>RWS31110.1 tropomyosin-like protein [Leptotrombidium deliense]
>RWS31109.1 phospholipid scramblase 2-like protein [Leptotrombidium deliense]
>RWS31108.1 Breast cancer anti-estrogen resistance protein 3-like protein [Leptotrombidium deliense]
>RWS31107.1 type-2 ice-structuring protein-like protein [Leptotrombidium deliense]
>RWS31106.1 adipocyte plasma membrane-associated protein-like protein [Leptotrombidium deliense]
>RWS31105.1 Membrane-bound O-acyltransferase domain-containing protein 2-like protein [Leptotrombidium deliense]
>RWS31104.1 Protein bric-a-brac 1-like protein [Leptotrombidium deliense]
>RWS31103.1 legumain-like protein [Leptotrombidium deliense]
>RWS31102.1 hypothetical protein B4U80_13405 [Leptotrombidium deliense]
>RWS31101.1 protein FAM60A-like protein [Leptotrombidium deliense]
>RWS31100.1 protein FAM60A-like protein [Leptotrombidium deliense]
>RWS31099.1 ankyrin repeat and LEM domain-containing protein 2-like protein [Leptotrombidium deliense]
>RWS31098.1 serine/threonine-protein phosphatase 6 regulatory subunit 3-like protein [Leptotrombidium deliense]
>RWS31097.1 G1/S-specific cyclin-D2-like protein [Leptotrombidium deliense]
>RWS31096.1 cytoplasmic aconitate hydratase-like isoform X1 [Leptotrombidium deliense]
>RWS31095.1 Fas apoptotic inhibitory molecule-like protein [Leptotrombidium deliense]
>RWS31094.1 solute carrier family 25 member 40-like protein, partial [Leptotrombidium deliense]
>RWS31093.1 talin-1-like protein [Leptotrombidium deliense]
>RWS31092.1 39S ribosomal protein L32-like protein, partial [Leptotrombidium deliense]
>RWS31091.1 vesicular acetylcholine transporter-like protein [Leptotrombidium deliense]
>RWS31090.1 Major Facilitator-like protein 5 [Leptotrombidium deliense]
>RWS31089.1 vesicle-fusing ATPase 2-like protein [Leptotrombidium deliense]
>RWS31088.1 Transaldolase-like protein [Leptotrombidium deliense]
>RWS31087.1 Nose resistant to fluoxetine protein 6-like protein [Leptotrombidium deliense]
>RWS31086.1 SOX transcription factor-like protein [Leptotrombidium deliense]
>RWS31085.1 protein IMPACT-like protein [Leptotrombidium deliense]
>RWS31084.1 cholinephosphotransferase 1-like protein [Leptotrombidium deliense]
>RWS31083.1 Nitric oxide synthase-interacting protein-like protein [Leptotrombidium deliense]
>RWS31082.1 pleckstriny domain-containing family G member 5-like protein, partial [Leptotrombidium deliense]
>RWS31081.1 homeobox-containing protein 1-like protein [Leptotrombidium deliense]
>RWS31080.1 neprilysin-11-like isoform X2 [Leptotrombidium deliense]
>RWS31079.1 nuclear receptor-like protein [Leptotrombidium deliense]
>RWS31078.1 Nose resistant to fluoxetine protein 6-like protein [Leptotrombidium deliense]
>RWS31077.1 map/microtubule affinity-regulating kinase 2:4-like protein, partial [Leptotrombidium deliense]
>RWS31076.1 nuclear receptor-like protein [Leptotrombidium deliense]
>RWS31075.1 disulfide-isomerase A3-like protein, partial [Leptotrombidium deliense]
>RWS31074.1 protein tweety-like protein [Leptotrombidium deliense]
>RWS31073.1 hypothetical protein B4U80_00788 [Leptotrombidium deliense]
>RWS31072.1 Spc7-like protein [Leptotrombidium deliense]
>RWS31071.1 suppressor of tumorigenicity 14 protein-like protein, partial [Leptotrombidium deliense]
>RWS31070.1 hypothetical protein B4U80_13607 [Leptotrombidium deliense]
>RWS31069.1 RING finger protein 31-like protein [Leptotrombidium deliense]
>RWS31068.1 von Hippel-Lindau disease tumor suppressor-like protein [Leptotrombidium deliense]
>RWS31067.1 dnaJ subfamily C member 3-like isoform X2 [Leptotrombidium deliense]
>RWS31066.1 hypothetical protein B4U80_13452 [Leptotrombidium deliense]
>RWS31065.1 Zinc finger protein ZPR1-like protein [Leptotrombidium deliense]
>RWS31064.1 major facilitator superfamily domain-containing protein 1-like isoform X3, partial [Leptotrombidium deliense]
>RWS31063.1 arrestin red cell isoform 1-like protein [Leptotrombidium deliense]
>RWS31062.1 Pleckstrin domain-containing family B member 2-like protein [Leptotrombidium deliense]
>RWS31061.1 hypothetical protein B4U80_05124, partial [Leptotrombidium deliense]
>RWS31060.1 ras-related protein Rab6-like isoform X1 [Leptotrombidium deliense]
>RWS31059.1 programmed cell death protein 10-like isoform X2 [Leptotrombidium deliense]
>RWS31058.1 Integral membrane protein 2B-like protein [Leptotrombidium deliense]
>RWS31057.1 putative G-protein coupled receptor No9-like protein [Leptotrombidium deliense]
>RWS31056.1 leishmanolysin-like peptidase [Leptotrombidium deliense]
>RWS31055.1 F-box/LRR-repeat protein 7-like protein [Leptotrombidium deliense]
>RWS31054.1 hypothetical protein B4U80_06390 [Leptotrombidium deliense]
>RWS31053.1 membrane magnesium transporter 1-like isoform X2 [Leptotrombidium deliense]
>RWS31052.1 Homeobox protein GHOX-7-like protein [Leptotrombidium deliense]
>RWS31051.1 uncharacterized protein B4U80_06090 [Leptotrombidium deliense]
>RWS31050.1 homeobox protein Nkx-2.2-like protein [Leptotrombidium deliense]
>RWS31049.1 unconventional myosin-X-like protein [Leptotrombidium deliense]
>RWS31048.1 carboxypeptidase B-like protein [Leptotrombidium deliense]
>RWS31047.1 SOX and HMG-box containing protein-like protein [Leptotrombidium deliense]
>RWS31046.1 metabotropic glutamate receptor 8-like protein [Leptotrombidium deliense]
>RWS31045.1 ras guanine nucleotide releasing factor-like protein, partial [Leptotrombidium deliense]
>RWS31044.1 tetratricopeptide repeat protein 30A-like protein [Leptotrombidium deliense]
>RWS31043.1 kinesin-like protein KIF18A [Leptotrombidium deliense]
>RWS31042.1 Histone deacetylase complex subunit SAP130-A-like protein [Leptotrombidium deliense]
>RWS31041.1 integrator complex subunit 8-like protein [Leptotrombidium deliense]
>RWS31040.1 huntingtin-like protein [Leptotrombidium deliense]
>RWS31039.1 E3 ubiquitin-protein ligase KCMF1-like isoform X1 [Leptotrombidium deliense]
>RWS31038.1 beta-galactoside alpha-2:6-sialyltransferase 2-like protein [Leptotrombidium deliense]
>RWS31037.1 zinc finger protein 830-like protein [Leptotrombidium deliense]
>RWS31036.1 hypothetical protein B4U80_02544 [Leptotrombidium deliense]
>RWS31035.1 Long-chain fatty acid transport protein 1-like protein [Leptotrombidium deliense]
>RWS31034.1 hypothetical protein B4U80_13608 [Leptotrombidium deliense]
>RWS31033.1 endonuclease IV-like protein [Leptotrombidium deliense]
>RWS31032.1 acyl-protein thioesterase 2-like isoform X1 [Leptotrombidium deliense]
>RWS31031.1 hypothetical protein B4U80_10984 [Leptotrombidium deliense]
>RWS31030.1 Zona pellucida-like domain containing protein 11 [Leptotrombidium deliense]
>RWS31029.1 troponin I protein-like protein [Leptotrombidium deliense]
>RWS31028.1 arginine-glutamic acid dipeptide repeats protein-like protein, partial [Leptotrombidium deliense]
>RWS31027.1 chromodomain-helicase-DNA-binding protein Mi-2-like isoform X5 [Leptotrombidium deliense]
>RWS31026.1 dnaJ subfamily C member 8-like protein [Leptotrombidium deliense]
>RWS31025.1 melted-like protein [Leptotrombidium deliense]
>RWS31024.1 hypothetical protein B4U80_04509 [Leptotrombidium deliense]
>RWS31023.1 Glutathione peroxidase-like protein [Leptotrombidium deliense]
>RWS31022.1 zinc finger SWIM domain-containing protein 4-like protein [Leptotrombidium deliense]
>RWS31021.1 hypothetical protein B4U80_04512 [Leptotrombidium deliense]
>RWS31020.1 WD repeat-containing protein 24-like protein [Leptotrombidium deliense]
>RWS31019.1 hypothetical protein B4U80_07926 [Leptotrombidium deliense]
>RWS31018.1 integrin beta-like protein 1, partial [Leptotrombidium deliense]
>RWS31017.1 transcription factor COE4-like protein [Leptotrombidium deliense]
>RWS31016.1 transcription factor collier-like protein [Leptotrombidium deliense]
>RWS31015.1 hypothetical protein B4U80_13526 [Leptotrombidium deliense]
>RWS31014.1 hypothetical protein B4U80_02528 [Leptotrombidium deliense]
>RWS31013.1 disco-interacting protein 2-like protein, partial [Leptotrombidium deliense]
>RWS31012.1 hypothetical protein B4U80_03832 [Leptotrombidium deliense]
>RWS31011.1 LIM/homeobox protein Lhx9-like protein [Leptotrombidium deliense]
>RWS31010.1 DENN domain-containing protein 1A-like protein [Leptotrombidium deliense]
>RWS31009.1 hypothetical protein B4U80_13609 [Leptotrombidium deliense]
>RWS31008.1 Octopamine receptor beta-2R-like protein [Leptotrombidium deliense]
>RWS31007.1 adenylsulfate kinase-like protein, partial [Leptotrombidium deliense]
>RWS31006.1 Bifunctional heparan sulfate N-deacetylase/N-sulfotransferase-like protein [Leptotrombidium deliense]
>RWS31005.1 glutamine--fructose-6-phosphate aminotransferase [isomerizing] 2-like protein, partial [Leptotrombidium deliense]
>RWS31004.1 cytosolic Fe-S cluster assembly factor NUBP1-like protein [Leptotrombidium deliense]
>RWS31003.1 hypothetical protein B4U80_13541 [Leptotrombidium deliense]
>RWS31002.1 hypothetical protein B4U80_09461 [Leptotrombidium deliense]
>RWS31001.1 N-acetylglucosamine-1-phosphodiester alpha-N-acetylglucosaminidase-like protein [Leptotrombidium deliense]
>RWS31000.1 N-acetylglucosamine-1-phosphodiester alpha-N-acetylglucosaminidase-like protein [Leptotrombidium deliense]
>RWS30999.1 formin-like protein [Leptotrombidium deliense]
>RWS30998.1 ectonucleotide pyrophosphatase/phosphodiesterase family member 5-like protein [Leptotrombidium deliense]
>RWS30997.1 tumor susceptibility protein-like protein [Leptotrombidium deliense]
>RWS30996.1 histone-lysine N-methyltransferase SMYD3-like protein [Leptotrombidium deliense]
>RWS30995.1 Zona pellucida-like domain containing protein 7, partial [Leptotrombidium deliense]
>RWS30994.1 collagen alpha-2(IV) chain-like protein [Leptotrombidium deliense]
>RWS30993.1 DNA methyltransferase 3-like protein [Leptotrombidium deliense]
>RWS30992.1 conserved oligomeric Golgi complex subunit 3-like protein [Leptotrombidium deliense]
>RWS30991.1 kelch-like protein diablo [Leptotrombidium deliense]
>RWS30990.1 zinc finger MYND domain-containing protein 19-like protein [Leptotrombidium deliense]
>RWS30989.1 neuropeptide F receptor-like protein [Leptotrombidium deliense]
>RWS30988.1 Neuropeptide Y receptor type 6-like protein [Leptotrombidium deliense]
>RWS30987.1 otopetrin-2-like protein 1, partial [Leptotrombidium deliense]
>RWS30986.1 Sparc-related modular calcium-binding protein 1-like protein, partial [Leptotrombidium deliense]
>RWS30985.1 tau-tubulin kinase 2-like protein [Leptotrombidium deliense]
>RWS30984.1 protein son of sevenless-like protein, partial [Leptotrombidium deliense]
>RWS30983.1 enhancer of rudimentary-like protein [Leptotrombidium deliense]
>RWS30982.1 zinc finger protein 541-like protein, partial [Leptotrombidium deliense]
>RWS30981.1 zinc finger protein 384-like protein, partial [Leptotrombidium deliense]
>RWS30980.1 hypothetical protein B4U80_00957 [Leptotrombidium deliense]
>RWS30979.1 hypothetical protein B4U80_13611 [Leptotrombidium deliense]
>RWS30978.1 dehydrogenase-like protein [Leptotrombidium deliense]
>RWS30977.1 Alpha-actinin: sarcomeric-like protein, partial [Leptotrombidium deliense]
>RWS30976.1 Protein phosphatase 1B-like protein [Leptotrombidium deliense]
>RWS30975.1 Dihydroxyacetone phosphate acyltransferase-like protein [Leptotrombidium deliense]
>RWS30974.1 cysteine-rich motor neuron 1 protein-like protein [Leptotrombidium deliense]
>RWS30973.1 protein max-like protein [Leptotrombidium deliense]
>RWS30972.1 serine palmitoyltransferase-like protein [Leptotrombidium deliense]
>RWS30971.1 hypothetical protein B4U80_07874 [Leptotrombidium deliense]
>RWS30970.1 histone-lysine N-methyltransferase SUV39H2-like protein [Leptotrombidium deliense]
>RWS30969.1 E3 ubiquitin-protein ligase TRIP12-like isoform X1 [Leptotrombidium deliense]
>RWS30968.1 hypothetical protein B4U80_07873 [Leptotrombidium deliense]
>RWS30967.1 60S ribosomal protein L37a-like protein [Leptotrombidium deliense]
>RWS30966.1 Protein disulfide-isomerase A4-like protein [Leptotrombidium deliense]
>RWS30965.1 Tyrosine-protein phosphatase non-receptor type 4-like protein [Leptotrombidium deliense]
>RWS30964.1 trichohyalin-like protein [Leptotrombidium deliense]
>RWS30963.1 importin subunit alpha-1-like protein [Leptotrombidium deliense]
>RWS30962.1 hypothetical protein B4U80_11676 [Leptotrombidium deliense]
>RWS30961.1 hypothetical protein B4U80_11700 [Leptotrombidium deliense]
>RWS30960.1 Homeobox protein PKNOX2-like protein [Leptotrombidium deliense]
>RWS30959.1 Transmembrane protein 132C-like protein, partial [Leptotrombidium deliense]
>RWS30958.1 translation initiation factor 2C-like protein [Leptotrombidium deliense]
>RWS30957.1 Serine proteinase stubble-like protein [Leptotrombidium deliense]
>RWS30956.1 uncharacterized protein B4U80_09792 [Leptotrombidium deliense]
>RWS30955.1 glucose-induced degradation protein 4-like protein, partial [Leptotrombidium deliense]
>RWS30954.1 tyrosine-protein kinase ZAP-70-like protein [Leptotrombidium deliense]
>RWS30953.1 sidestep protein-like protein, partial [Leptotrombidium deliense]
>RWS30952.1 RING finger protein 157-like protein [Leptotrombidium deliense]
>RWS30951.1 UPF0568 protein-like protein, partial [Leptotrombidium deliense]
>RWS30950.1 serine-tRNA ligase: cytoplasmic-like protein [Leptotrombidium deliense]
>RWS30949.1 Protein fork head-like protein [Leptotrombidium deliense]
>RWS30948.1 atrial natriuretic peptide-converting enzyme-like protein [Leptotrombidium deliense]
>RWS30947.1 Enabled-like protein [Leptotrombidium deliense]
>RWS30946.1 rac GTPase-activating protein 1-like protein [Leptotrombidium deliense]
>RWS30945.1 metastasis-associated protein MTA3-like protein [Leptotrombidium deliense]
>RWS30944.1 uncharacterized protein B4U80_03497 [Leptotrombidium deliense]
>RWS30943.1 armadillo-like protein [Leptotrombidium deliense]
>RWS30942.1 G1/S-specific cyclin-D3-like protein [Leptotrombidium deliense]
>RWS30941.1 small subunit processome component 20-like protein, partial [Leptotrombidium deliense]
>RWS30940.1 hypothetical protein B4U80_02056 [Leptotrombidium deliense]
>RWS30939.1 hypothetical protein B4U80_11734 [Leptotrombidium deliense]
>RWS30938.1 tRNA uracil-5-methyltransferase-like protein, partial [Leptotrombidium deliense]
>RWS30937.1 homeobox protein aristaless-like protein [Leptotrombidium deliense]
>RWS30936.1 gem-associated protein 5-like protein [Leptotrombidium deliense]
>RWS30935.1 nuclear receptor ROR-beta-like protein [Leptotrombidium deliense]
>RWS30934.1 tyrosine-protein phosphatase non-receptor-like protein 2 [Leptotrombidium deliense]
>RWS30933.1 ataxin-7-like protein 3 isoform X1 [Leptotrombidium deliense]
>RWS30932.1 ferrochelatase-like protein [Leptotrombidium deliense]
>RWS30931.1 elongation factor 1-delta-like isoform 1, partial [Leptotrombidium deliense]
>RWS30930.1 hydroxysteroid dehydrogenase-like protein 3 [Leptotrombidium deliense]
>RWS30928.1 apoptosis-stimulating of p53 protein 1-like isoform X4, partial [Leptotrombidium deliense]
>RWS30927.1 tRNA methyltransferase-like protein [Leptotrombidium deliense]
>RWS30926.1 THO complex subunit 1-like protein [Leptotrombidium deliense]
>RWS30925.1 protein lin-9-like protein [Leptotrombidium deliense]
>RWS30924.1 PDZ domain containing ring finger 3-like protein [Leptotrombidium deliense]
>RWS30923.1 importin subunit alpha-7-like protein [Leptotrombidium deliense]
>RWS30922.1 isoleucine--tRNA ligase: cytoplasmic-like protein [Leptotrombidium deliense]
>RWS30921.1 clock-like protein [Leptotrombidium deliense]
>RWS30920.1 transcriptional protein SWT1-like isoform X1 [Leptotrombidium deliense]
>RWS30919.1 hypothetical protein B4U80_10783 [Leptotrombidium deliense]
>RWS30918.1 SIFamide receptor-like protein [Leptotrombidium deliense]
>RWS30917.1 neurogenin-1-like protein [Leptotrombidium deliense]
>RWS30916.1 homeobox protein unc-4-like protein [Leptotrombidium deliense]
>RWS30915.1 down syndrome cell adhesion molecule:-like isoform A [Leptotrombidium deliense]
>RWS30914.1 E3 ubiquitin-protein ligase CHIP-like protein [Leptotrombidium deliense]
>RWS30913.1 N-alpha-acetyltransferase 35: NatC auxiliary subunit-like protein [Leptotrombidium deliense]
>RWS30912.1 ADP-ribosylation factor-binding protein GGA1-like protein [Leptotrombidium deliense]
>RWS30911.1 THO complex subunit 4-like protein [Leptotrombidium deliense]
>RWS30910.1 Microtubule-associated protein futsch-like protein, partial [Leptotrombidium deliense]
>RWS30909.1 protein kish-A-like protein, partial [Leptotrombidium deliense]
>RWS30908.1 transmembrane protein 203-like protein [Leptotrombidium deliense]
>RWS30907.1 histone H3 variant-like protein [Leptotrombidium deliense]
>RWS30906.1 hypothetical protein B4U80_11601 [Leptotrombidium deliense]
>RWS30905.1 acyl-CoA-binding protein-like protein [Leptotrombidium deliense]
>RWS30904.1 Coatomer subunit gamma-2-like protein [Leptotrombidium deliense]
>RWS30903.1 LYR motif-containing protein 4-like protein [Leptotrombidium deliense]
>RWS30902.1 uncharacterized protein B4U80_11597 [Leptotrombidium deliense]
>RWS30901.1 hypothetical protein B4U80_11594 [Leptotrombidium deliense]
>RWS30900.1 SUMO-conjugating enzyme UBC9-B-like protein [Leptotrombidium deliense]
>RWS30899.1 histone H3 variant-like protein [Leptotrombidium deliense]
>RWS30898.1 Slit-like protein [Leptotrombidium deliense]
>RWS30897.1 Inhibin beta B chain-like protein [Leptotrombidium deliense]
>RWS30896.1 PAB-dependent poly(A)-specific ribonuclease subunit PAN3-like protein, partial [Leptotrombidium deliense]
>RWS30895.1 GTP-binding protein Rit1-like protein [Leptotrombidium deliense]
>RWS30894.1 putative chitinase 3-like protein [Leptotrombidium deliense]
>RWS30893.1 serine/threonine-protein phosphatase 2A regulatory subunit B'' subunit gamma-like isoform X1, partial [Leptotrombidium deliense]
>RWS30892.1 aryl hydrocarbon receptor nuclear translocator-like isoform X1 [Leptotrombidium deliense]
>RWS30891.1 chondroitin sulfate synthase 1-like protein [Leptotrombidium deliense]
>RWS30890.1 intraflagellar transport protein 88-like isoform X1 [Leptotrombidium deliense]
>RWS30889.1 lambda-crystallin-like protein [Leptotrombidium deliense]
>RWS30888.1 Sorting nexin-12-like protein [Leptotrombidium deliense]
>RWS30887.1 calcium-activated chloride channel regulator 1-like protein [Leptotrombidium deliense]
>RWS30886.1 hypothetical protein B4U80_13612 [Leptotrombidium deliense]
>RWS30885.1 SET and MYND domain-containing protein (SMYD)-like protein [Leptotrombidium deliense]
>RWS30884.1 homeobox protein prophet of Pit-1-like protein [Leptotrombidium deliense]
>RWS30883.1 multiple coagulation factor deficiency protein 2-like protein [Leptotrombidium deliense]
>RWS30882.1 hypothetical protein B4U80_05256, partial [Leptotrombidium deliense]
>RWS30881.1 prothoracicostatic peptide-like protein [Leptotrombidium deliense]
>RWS30880.1 E3 ubiquitin-protein ligase NRDP1-like isoform X2 [Leptotrombidium deliense]
>RWS30879.1 U11/U12 small nuclear ribonucleoprotein 35 kDa protein-like protein, partial [Leptotrombidium deliense]
>RWS30878.1 GRB2-associated-binding protein 2-like isoform X3 [Leptotrombidium deliense]
>RWS30877.1 hypothetical protein B4U80_02411 [Leptotrombidium deliense]
>RWS30876.1 hypothetical protein B4U80_11869 [Leptotrombidium deliense]
>RWS30875.1 uncharacterized protein B4U80_08491 [Leptotrombidium deliense]
>RWS30874.1 potassium voltage-gated channel protein Shaker-like protein [Leptotrombidium deliense]
>RWS30873.1 hypothetical protein B4U80_08493 [Leptotrombidium deliense]
>RWS30872.1 hypothetical protein B4U80_08492 [Leptotrombidium deliense]
>RWS30871.1 Insulin-like growth factor-binding protein complex acid labile subunit, partial [Leptotrombidium deliense]
>RWS30870.1 lysosomal aspartic protease-like protein, partial [Leptotrombidium deliense]
>RWS30869.1 Protein O-mannosyl-transferase 2-like protein, partial [Leptotrombidium deliense]
>RWS30868.1 Serum response factor-like protein [Leptotrombidium deliense]
>RWS30867.1 E3 ubiquitin-protein ligase HECTD1-like isoform X10 [Leptotrombidium deliense]
>RWS30866.1 glutaminyl-peptide cyclotransferase-like protein, partial [Leptotrombidium deliense]
>RWS30865.1 putative maleylacetoacetate isomerase 2-like protein [Leptotrombidium deliense]
>RWS30864.1 hypothetical protein B4U80_08055, partial [Leptotrombidium deliense]
>RWS30863.1 hypothetical protein B4U80_08054 [Leptotrombidium deliense]
>RWS30862.1 hypothetical protein B4U80_08056 [Leptotrombidium deliense]
>RWS30861.1 synaptojanin-1-like protein, partial [Leptotrombidium deliense]
>RWS30860.1 hypothetical protein B4U80_08053 [Leptotrombidium deliense]
>RWS30859.1 WD repeat-containing protein 7-like protein [Leptotrombidium deliense]
>RWS30858.1 Hormone receptor 4-like protein, partial [Leptotrombidium deliense]
>RWS30857.1 nuclear receptor coactivator 2-like protein [Leptotrombidium deliense]
>RWS30856.1 dynamin-like protein, partial [Leptotrombidium deliense]
>RWS30855.1 Taiman-D-like protein, partial [Leptotrombidium deliense]
>RWS30854.1 Rho guanine nucleotide exchange factor 12-like protein [Leptotrombidium deliense]
>RWS30853.1 rho guanine nucleotide exchange factor 12-like protein [Leptotrombidium deliense]
>RWS30852.1 neuropeptide FF receptor 1-like protein [Leptotrombidium deliense]
>RWS30851.1 uracil-DNA glycosylase 2-like protein [Leptotrombidium deliense]
>RWS30850.1 uncharacterized protein B4U80_08751 [Leptotrombidium deliense]
>RWS30849.1 UNC93-like protein MFSD11-like protein [Leptotrombidium deliense]
>RWS30848.1 substance-K receptor-like protein [Leptotrombidium deliense]
>RWS30847.1 Polycomb protein Su-like protein [Leptotrombidium deliense]
>RWS30846.1 substance-P receptor-like protein [Leptotrombidium deliense]
>RWS30845.1 sec1 family domain-containing protein 1-like protein [Leptotrombidium deliense]
>RWS30844.1 syntaxin-16-like isoform X2 [Leptotrombidium deliense]
>RWS30843.1 protein LMBR1L-like protein, partial [Leptotrombidium deliense]
>RWS30842.1 dolichyl-diphosphooligosaccharide--protein glycosyltransferase subunit 4-like protein [Leptotrombidium deliense]
>RWS30841.1 transcription factor Sox-11-like protein [Leptotrombidium deliense]
>RWS30840.1 multidrug resistance-associated protein 1-like protein [Leptotrombidium deliense]
>RWS30839.1 Monocarboxylate transporter 10-like protein [Leptotrombidium deliense]
>RWS30838.1 fork head domain-containing protein FD5-like protein [Leptotrombidium deliense]
>RWS30837.1 chromatin assembly factor 1 subunit A-like protein [Leptotrombidium deliense]
>RWS30835.1 ankyrin repeat: SAM and basic leucine zipper domain-containing protein 1-like protein [Leptotrombidium deliense]
>RWS30834.1 vacuolar protein sorting-associated protein 35-like protein [Leptotrombidium deliense]
>RWS30833.1 ABC transporter sub-family A-like protein 3 [Leptotrombidium deliense]
>RWS30832.1 hypothetical protein B4U80_05483, partial [Leptotrombidium deliense]
>RWS30831.1 kinesin-like protein KIF28P [Leptotrombidium deliense]
>RWS30830.1 cAMP-regulated phosphoprotein 21-like isoform X2 [Leptotrombidium deliense]
>RWS30829.1 hypothetical protein B4U80_11063 [Leptotrombidium deliense]
>RWS30828.1 mannose-P-dolichol utilization defect 1-like protein [Leptotrombidium deliense]
>RWS30827.1 Protein tiptop-like protein, partial [Leptotrombidium deliense]
>RWS30826.1 hypothetical protein B4U80_04312 [Leptotrombidium deliense]
>RWS30825.1 Actin-interacting protein 1-like protein [Leptotrombidium deliense]
>RWS30824.1 DCN1-like protein 1 [Leptotrombidium deliense]
>RWS30823.1 F-box-like/WD repeat-containing protein TBL1XR1 isoform X2 [Leptotrombidium deliense]
>RWS30822.1 Sodium leak channel non-selective protein-like protein [Leptotrombidium deliense]
>RWS30821.1 ras-related C3 botulinum toxin substrate 1-like protein [Leptotrombidium deliense]
>RWS30820.1 hypothetical protein B4U80_04311 [Leptotrombidium deliense]
>RWS30819.1 E3 ubiquitin-protein ligase HECW2-like protein [Leptotrombidium deliense]
>RWS30818.1 potassium voltage-gated channel subfamily KQT member 5-like protein, partial [Leptotrombidium deliense]
>RWS30817.1 putative palmitoyltransferase ZDHHC16-like protein [Leptotrombidium deliense]
>RWS30816.1 copine-5-like isoform X4 [Leptotrombidium deliense]
>RWS30815.1 G protein-coupled receptor kinase 2-like protein, partial [Leptotrombidium deliense]
>RWS30814.1 hypothetical protein B4U80_13614 [Leptotrombidium deliense]
>RWS30813.1 glutamyl aminopeptidase-like protein [Leptotrombidium deliense]
>RWS30812.1 putative G-protein coupled receptor 83-like protein, partial [Leptotrombidium deliense]
>RWS30811.1 voltage-dependent anion-selective channel-like protein [Leptotrombidium deliense]
>RWS30810.1 Alanine--glyoxylate aminotransferase 2-like 1 [Leptotrombidium deliense]
>RWS30809.1 erythroid differentiation-related factor 1-like protein [Leptotrombidium deliense]
>RWS30808.1 Nucleoside diphosphate-linked moiety X motif 19-like protein [Leptotrombidium deliense]
>RWS30807.1 hypothetical protein B4U80_12002 [Leptotrombidium deliense]
>RWS30806.1 hypothetical protein B4U80_02636 [Leptotrombidium deliense]
>RWS30805.1 prefoldin subunit 5-like protein [Leptotrombidium deliense]
>RWS30804.1 testis-specific serine/threonine-protein kinase 1-like protein [Leptotrombidium deliense]
>RWS30803.1 transmembrane and TPR repeat-containing protein-like protein [Leptotrombidium deliense]
>RWS30802.1 hypothetical protein B4U80_08170 [Leptotrombidium deliense]
>RWS30801.1 hypothetical protein B4U80_08171 [Leptotrombidium deliense]
>RWS30800.1 dachshund-2-like protein [Leptotrombidium deliense]
>RWS30799.1 stress-activated protein kinase JNK-like isoform X1 [Leptotrombidium deliense]
>RWS30798.1 potassium channel subfamily K member 1-like protein [Leptotrombidium deliense]
>RWS30797.1 calcium-activated potassium channel slowpoke-like isoform X10, partial [Leptotrombidium deliense]
>RWS30796.1 hypothetical protein B4U80_05133 [Leptotrombidium deliense]
>RWS30795.1 troponin I-like protein 1 [Leptotrombidium deliense]
>RWS30794.1 Krueppel 1-like protein [Leptotrombidium deliense]
>RWS30793.1 Rh-related protein-like protein, partial [Leptotrombidium deliense]
>RWS30792.1 hypothetical protein B4U80_12024, partial [Leptotrombidium deliense]
>RWS30791.1 ecdysone-induced protein 78C-like protein [Leptotrombidium deliense]
>RWS30790.1 hypothetical protein B4U80_03212 [Leptotrombidium deliense]
>RWS30789.1 uncharacterized protein B4U80_03213 [Leptotrombidium deliense]
>RWS30788.1 collagen alpha-1(I) chain-like protein [Leptotrombidium deliense]
>RWS30787.1 hypothetical protein B4U80_03836 [Leptotrombidium deliense]
>RWS30786.1 hypothetical protein B4U80_03837 [Leptotrombidium deliense]
>RWS30785.1 protein phosphatase 1 regulatory subunit 37-like protein [Leptotrombidium deliense]
>RWS30784.1 thyrotropin-releasing hormone receptor-like protein, partial [Leptotrombidium deliense]
>RWS30783.1 Alpha-mannosidase 2x-like protein [Leptotrombidium deliense]
>RWS30782.1 2-oxoisovalerate dehydrogenase subunit alpha-like protein [Leptotrombidium deliense]
>RWS30781.1 Serine hydroxymethyltransferase-like protein [Leptotrombidium deliense]
>RWS30780.1 uncharacterized protein B4U80_09110 [Leptotrombidium deliense]
>RWS30779.1 protein ced-11-like protein, partial [Leptotrombidium deliense]
>RWS30778.1 bromodomain and WD repeat-containing protein 3-like isoform X2 [Leptotrombidium deliense]
>RWS30777.1 hypothetical protein B4U80_10614 [Leptotrombidium deliense]
>RWS30776.1 hypothetical protein B4U80_10615 [Leptotrombidium deliense]
>RWS30775.1 Beta-1:3-galactosyltransferase 1-like protein [Leptotrombidium deliense]
>RWS30774.1 Mechanosensory protein 2-like protein [Leptotrombidium deliense]
>RWS30773.1 transmembrane protein 104-like isoform X1 [Leptotrombidium deliense]
>RWS30772.1 transmembrane protein 104-like isoform X1 [Leptotrombidium deliense]
>RWS30771.1 GTP-binding protein SAR1B-like protein [Leptotrombidium deliense]
>RWS30770.1 transmembrane protein 104-like protein [Leptotrombidium deliense]
>RWS30769.1 28S ribosomal protein S24-like protein [Leptotrombidium deliense]
>RWS30768.1 uncharacterized protein B4U80_02444 [Leptotrombidium deliense]
>RWS30767.1 Otopetrin-1-like protein [Leptotrombidium deliense]
>RWS30766.1 1-phosphatidylinositol 4:5-bisphosphate phosphodiesterase classes I and II-like protein, partial [Leptotrombidium deliense]
>RWS30765.1 Transmembrane protein 60-like protein [Leptotrombidium deliense]
>RWS30764.1 Insulin receptor substrate 2-B-like protein [Leptotrombidium deliense]
>RWS30763.1 FtsJ methyltransferase domain-containing protein 1-like protein [Leptotrombidium deliense]
>RWS30762.1 solute carrier family 13 member 5-like protein, partial [Leptotrombidium deliense]
>RWS30761.1 hypothetical protein B4U80_06093, partial [Leptotrombidium deliense]
>RWS30760.1 protein giant-lens-like protein, partial [Leptotrombidium deliense]
>RWS30759.1 hypothetical protein B4U80_07216 [Leptotrombidium deliense]
>RWS30758.1 elongation factor Tu GTP-binding domain-containing protein 1-like isoform X2 [Leptotrombidium deliense]
>RWS30757.1 hypothetical protein B4U80_07215 [Leptotrombidium deliense]
>RWS30756.1 tubby-related protein 3-like protein [Leptotrombidium deliense]
>RWS30755.1 translation elongation factor-like protein [Leptotrombidium deliense]
>RWS30754.1 heterogeneous nuclear ribonucleoprotein L-like protein [Leptotrombidium deliense]
>RWS30753.1 nuclear pore complex protein Nup133-like protein [Leptotrombidium deliense]
>RWS30752.1 hypothetical protein B4U80_04471 [Leptotrombidium deliense]
>RWS30751.1 Sjoegren syndrome/scleroderma autoantigen 1-like protein [Leptotrombidium deliense]
>RWS30750.1 protein gustavus-like protein [Leptotrombidium deliense]
>RWS30749.1 major facilitator superfamily domain-containing protein 6-A-like protein [Leptotrombidium deliense]
>RWS30748.1 uncharacterized protein B4U80_04734 [Leptotrombidium deliense]
>RWS30747.1 manganese-dependent ADP-ribose/CDP-alcohol diphosphatase-like isoform X1 [Leptotrombidium deliense]
>RWS30746.1 hypothetical protein B4U80_04731 [Leptotrombidium deliense]
>RWS30745.1 fetal alzheimer antigen: falz-like protein [Leptotrombidium deliense]
>RWS30744.1 prickle sple-like isoform [Leptotrombidium deliense]
>RWS30743.1 G-protein receptor-like protein [Leptotrombidium deliense]
>RWS30742.1 hypothetical protein B4U80_05117 [Leptotrombidium deliense]
>RWS30741.1 glutaredoxin-3-like protein [Leptotrombidium deliense]
>RWS30740.1 T-complex protein 11-like protein 1 [Leptotrombidium deliense]
>RWS30739.1 RNA 3'-terminal phosphate cyclase-like protein [Leptotrombidium deliense]
>RWS30738.1 Membrane metallo-endopeptidase-like 1 [Leptotrombidium deliense]
>RWS30737.1 uncharacterized protein B4U80_05874, partial [Leptotrombidium deliense]
>RWS30736.1 Zona pellucida-like domain containing protein 12, partial [Leptotrombidium deliense]
>RWS30735.1 uncharacterized protein B4U80_05876 [Leptotrombidium deliense]
>RWS30734.1 putative fatty acyl-CoA reductase-like protein [Leptotrombidium deliense]
>RWS30733.1 disintegrin and metalloproteinase domain-containing protein 10-like protein [Leptotrombidium deliense]
>RWS30732.1 hypothetical protein B4U80_10365 [Leptotrombidium deliense]
>RWS30731.1 phosphatidylinositol triP phosphatase-like protein, partial [Leptotrombidium deliense]
>RWS30730.1 Helix-loop-helix DNA-binding domain containing protein 2-like protein [Leptotrombidium deliense]
>RWS30729.1 apolipophorins-like protein [Leptotrombidium deliense]
>RWS30728.1 sulfhydryl oxidase 1-like isoform X2, partial [Leptotrombidium deliense]
>RWS30727.1 hypothetical protein B4U80_08658 [Leptotrombidium deliense]
>RWS30726.1 fanconi-associated nuclease 1-like protein, partial [Leptotrombidium deliense]
>RWS30725.1 uncharacterized protein B4U80_06066 [Leptotrombidium deliense]
>RWS30724.1 Retinal pigment epithelial membrane-like protein [Leptotrombidium deliense]
>RWS30723.1 lipoma-preferred partner-like protein [Leptotrombidium deliense]
>RWS30722.1 receptor-transporting protein 3-like protein [Leptotrombidium deliense]
>RWS30721.1 solute carrier family 25 member 35-like protein [Leptotrombidium deliense]
>RWS30720.1 protein transport protein SFT2-like protein, partial [Leptotrombidium deliense]
>RWS30719.1 DNA replication licensing factor mcm7-like isoform X1 [Leptotrombidium deliense]
>RWS30718.1 Glypican-5-like protein, partial [Leptotrombidium deliense]
>RWS30717.1 Glypican-5-like protein, partial [Leptotrombidium deliense]
>RWS30716.1 ubiquitin domain-containing protein 2-like protein [Leptotrombidium deliense]
>RWS30715.1 zinc transporter ZIP13-like protein [Leptotrombidium deliense]
>RWS30714.1 lectin-like protein [Leptotrombidium deliense]
>RWS30713.1 MICOS complex subunit MIC60-like protein [Leptotrombidium deliense]
>RWS30712.1 cytochrome c oxidase assembly protein COX15-like protein [Leptotrombidium deliense]
>RWS30711.1 F-box/LRR-repeat protein 20-like protein [Leptotrombidium deliense]
>RWS30710.1 Neurogenic locus notch-like protein 1 [Leptotrombidium deliense]
>RWS30709.1 doublesex and mab-3 related transcription factor-like protein [Leptotrombidium deliense]
>RWS30708.1 replication factor C subunit 3-like protein [Leptotrombidium deliense]
>RWS30707.1 CCR4-NOT transcription complex subunit 4-like isoform X5 [Leptotrombidium deliense]
>RWS30706.1 protein AAR2-like protein [Leptotrombidium deliense]
>RWS30705.1 cell division cycle protein 16-like isoform X1 [Leptotrombidium deliense]
>RWS30704.1 hypothetical protein B4U80_03640 [Leptotrombidium deliense]
>RWS30703.1 GAS2-like protein 1, partial [Leptotrombidium deliense]
>RWS30702.1 hypothetical protein B4U80_10937 [Leptotrombidium deliense]
>RWS30701.1 hypothetical protein B4U80_10936 [Leptotrombidium deliense]
>RWS30700.1 transcription factor AP-1-like protein [Leptotrombidium deliense]
>RWS30699.1 hypothetical protein B4U80_11654 [Leptotrombidium deliense]
>RWS30698.1 pikachurin-like protein [Leptotrombidium deliense]
>RWS30697.1 Pikachurin-like protein, partial [Leptotrombidium deliense]
>RWS30696.1 pikachurin-like protein [Leptotrombidium deliense]
>RWS30695.1 hypothetical protein B4U80_08851, partial [Leptotrombidium deliense]
>RWS30694.1 protocadherin Fat 4-like protein, partial [Leptotrombidium deliense]
>RWS30693.1 Major facilitator superfamily domain-containing protein 6-like protein [Leptotrombidium deliense]
>RWS30692.1 RNA-binding protein 24-B-like protein [Leptotrombidium deliense]
>RWS30691.1 Cubilin-like protein, partial [Leptotrombidium deliense]
>RWS30690.1 hypothetical protein B4U80_03146 [Leptotrombidium deliense]
>RWS30689.1 slit 2 protein-like protein [Leptotrombidium deliense]
>RWS30688.1 cubilin-like protein [Leptotrombidium deliense]
>RWS30687.1 cubilin-like protein [Leptotrombidium deliense]
>RWS30686.1 tachykinin-like peptides receptor 86C [Leptotrombidium deliense]
>RWS30685.1 nuclear receptor subfamily 2 group F member 1-A-like protein [Leptotrombidium deliense]
>RWS30684.1 hypothetical protein B4U80_10735 [Leptotrombidium deliense]
>RWS30683.1 unconventional myosin-Ic-like protein [Leptotrombidium deliense]
>RWS30682.1 myotubularin-related protein 3-like isoform X3 [Leptotrombidium deliense]
>RWS30681.1 hypothetical protein B4U80_08320 [Leptotrombidium deliense]
>RWS30680.1 Tankyrase-1-like protein [Leptotrombidium deliense]
>RWS30679.1 hypothetical protein B4U80_08333 [Leptotrombidium deliense]
>RWS30678.1 regulator of microtubule dynamics protein 1-like protein [Leptotrombidium deliense]
>RWS30677.1 hypothetical protein B4U80_08330 [Leptotrombidium deliense]
>RWS30676.1 tyrosine-protein kinase Src64B-like protein [Leptotrombidium deliense]
>RWS30675.1 helicase SKI2W-like protein [Leptotrombidium deliense]
>RWS30674.1 protein PRRC2C-like isoform X3 [Leptotrombidium deliense]
>RWS30673.1 protein PRRC2C-like isoform X6, partial [Leptotrombidium deliense]
>RWS30672.1 fad oxidoreductase-like protein [Leptotrombidium deliense]
>RWS30671.1 uncharacterized protein B4U80_00678 [Leptotrombidium deliense]
>RWS30670.1 initiation factor 4E-like protein [Leptotrombidium deliense]
>RWS30669.1 Coagulation factor X-like protein [Leptotrombidium deliense]
>RWS30668.1 solute carrier family 41 member 1-like protein [Leptotrombidium deliense]
>RWS30667.1 uncharacterized protein B4U80_12211, partial [Leptotrombidium deliense]
>RWS30666.1 Terpene synthase metal-binding domain protein-like protein [Leptotrombidium deliense]
>RWS30665.1 SCY1-like protein 2 [Leptotrombidium deliense]
>RWS30664.1 phosphatidylinositol N-acetylglucosaminyltransferase subunit P-like isoform X2 [Leptotrombidium deliense]
>RWS30663.1 Serine/arginine rich splicing factor-like protein [Leptotrombidium deliense]
>RWS30662.1 MKL/myocardin-like protein 2 [Leptotrombidium deliense]
>RWS30661.1 hypothetical protein B4U80_05075 [Leptotrombidium deliense]
>RWS30660.1 Transcription factor 20-like protein [Leptotrombidium deliense]
>RWS30659.1 hypothetical protein B4U80_05077 [Leptotrombidium deliense]
>RWS30658.1 autophagy protein 12-like isoform X1 [Leptotrombidium deliense]
>RWS30657.1 EKC/KEOPS complex subunit LAGE3-like protein [Leptotrombidium deliense]
>RWS30656.1 hypothetical protein B4U80_10002 [Leptotrombidium deliense]
>RWS30655.1 Kelch domain-containing protein 10-like protein [Leptotrombidium deliense]
>RWS30654.1 REST corepressor 1-like protein [Leptotrombidium deliense]
>RWS30653.1 unc-112-related protein-like isoform X1, partial [Leptotrombidium deliense]
>RWS30652.1 tRNA (adenine(58)-N(1))-methyltransferase non-catalytic subunit TRM6-like protein [Leptotrombidium deliense]
>RWS30651.1 vacuolar protein sorting-associated protein 53-like protein, partial [Leptotrombidium deliense]
>RWS30650.1 spectrin beta chain-like isoform X1 [Leptotrombidium deliense]
>RWS30649.1 uncharacterized protein B4U80_00178 [Leptotrombidium deliense]
>RWS30648.1 hypothetical protein B4U80_00179 [Leptotrombidium deliense]
>RWS30647.1 serine/threonine-protein kinase TBK1-like protein [Leptotrombidium deliense]
>RWS30646.1 bcl-2-like protein 1 [Leptotrombidium deliense]
>RWS30645.1 cell division cycle 7-related protein kinase-like isoform X1 [Leptotrombidium deliense]
>RWS30644.1 hypothetical protein B4U80_08377 [Leptotrombidium deliense]
>RWS30643.1 WD repeat domain phosphoinositide-interacting protein 2-like isoform X3 [Leptotrombidium deliense]
>RWS30642.1 Nuclear protein localization protein 4-like protein [Leptotrombidium deliense]
>RWS30641.1 liprin-beta-1-like isoform X3 [Leptotrombidium deliense]
>RWS30640.1 tyrosine-protein kinase PR2-like protein [Leptotrombidium deliense]
>RWS30639.1 DNA damage-binding protein 1-like protein [Leptotrombidium deliense]
>RWS30638.1 adenosine kinase-like protein [Leptotrombidium deliense]
>RWS30637.1 brefeldin A-inhibited guanine nucleotide-exchange protein 3-like protein, partial [Leptotrombidium deliense]
>RWS30636.1 rap guanine nucleotide exchange factor 2-like isoform X4 [Leptotrombidium deliense]
>RWS30635.1 hypothetical protein B4U80_12279 [Leptotrombidium deliense]
>RWS30634.1 ubiquitin-fold modifier-conjugating enzyme 1-like protein [Leptotrombidium deliense]
>RWS30633.1 26S proteasome non-ATPase regulatory subunit 4-like isoform X2, partial [Leptotrombidium deliense]
>RWS30632.1 N-acetyltransferase-like protein [Leptotrombidium deliense]
>RWS30631.1 hypothetical protein B4U80_13615 [Leptotrombidium deliense]
>RWS30630.1 Protein hu-li tai shao-like protein [Leptotrombidium deliense]
>RWS30629.1 hypothetical protein B4U80_03696 [Leptotrombidium deliense]
>RWS30628.1 uncharacterized protein B4U80_12294 [Leptotrombidium deliense]
>RWS30627.1 receptor-type tyrosine-protein phosphatase alpha-like isoform X3 [Leptotrombidium deliense]
>RWS30626.1 hypothetical protein B4U80_13616 [Leptotrombidium deliense]
>RWS30625.1 Isocitrate dehydrogenase [NADP] cytoplasmic-like protein [Leptotrombidium deliense]
>RWS30624.1 Methyltransferase-like protein 14 [Leptotrombidium deliense]
>RWS30623.1 tyrosine phosphatase: receptor type: K-like protein [Leptotrombidium deliense]
>RWS30622.1 serotonin receptor-like protein [Leptotrombidium deliense]
>RWS30621.1 protein tumorous imaginal discs-like isoform X2 [Leptotrombidium deliense]
>RWS30620.1 cytochrome b-c1 complex subunit 6-like protein [Leptotrombidium deliense]
>RWS30618.1 hypothetical protein B4U80_03549 [Leptotrombidium deliense]
>RWS30617.1 zinc transporter ZIP12-like protein, partial [Leptotrombidium deliense]
>RWS30616.1 membrane-associated guanylate kinase: WW and PDZ domain-containing protein 1-like protein [Leptotrombidium deliense]
>RWS30615.1 uncharacterized protein B4U80_03085 [Leptotrombidium deliense]
>RWS30614.1 putative uncharacterized oxidoreductase-like protein [Leptotrombidium deliense]
>RWS30613.1 ras-related GTP-binding protein A-like protein [Leptotrombidium deliense]
>RWS30612.1 protein unc-80-like protein [Leptotrombidium deliense]
>RWS30611.1 hypothetical protein B4U80_03084 [Leptotrombidium deliense]
>RWS30610.1 microtubule-associated protein Jupiter-like isoform X2 [Leptotrombidium deliense]
>RWS30609.1 hypothetical protein B4U80_02984, partial [Leptotrombidium deliense]
>RWS30608.1 60S ribosomal protein L24-like protein [Leptotrombidium deliense]
>RWS30607.1 hypothetical protein B4U80_11568 [Leptotrombidium deliense]
>RWS30606.1 Chitotriosidase-1-like protein, partial [Leptotrombidium deliense]
>RWS30605.1 E3 ubiquitin-protein ligase PDZRN3-like protein [Leptotrombidium deliense]
>RWS30604.1 T-box H15-like protein [Leptotrombidium deliense]
>RWS30603.1 hypothetical protein B4U80_08932, partial [Leptotrombidium deliense]
>RWS30602.1 twitchin-like protein, partial [Leptotrombidium deliense]
>RWS30601.1 cuticle protein 10.9-like protein [Leptotrombidium deliense]
>RWS30600.1 DNA mismatch repair protein Msh6-like protein, partial [Leptotrombidium deliense]
>RWS30599.1 hypothetical protein B4U80_09973 [Leptotrombidium deliense]
>RWS30598.1 smad nuclear interacting protein 1-like protein [Leptotrombidium deliense]
>RWS30597.1 endoplasmic reticulum aminopeptidase 2-like isoform X3 [Leptotrombidium deliense]
>RWS30596.1 myosin IA-like protein [Leptotrombidium deliense]
>RWS30595.1 E3 ubiquitin-protein ligase hyd-like isoform X4 [Leptotrombidium deliense]
>RWS30594.1 ABC transporter sub-family G-like protein 5 [Leptotrombidium deliense]
>RWS30593.1 glutamine synthetase-like protein [Leptotrombidium deliense]
>RWS30592.1 cation-transporting ATPase 13A3-like protein, partial [Leptotrombidium deliense]
>RWS30591.1 cysteine dioxygenase type 1-like protein [Leptotrombidium deliense]
>RWS30590.1 myotubularin-related protein 2-like protein [Leptotrombidium deliense]
>RWS30589.1 cysteine dioxygenase type 1-like protein [Leptotrombidium deliense]
>RWS30588.1 cell differentiation protein RCD1-like protein [Leptotrombidium deliense]
>RWS30587.1 integrator complex subunit 5-like protein [Leptotrombidium deliense]
>RWS30586.1 myotubularin-related protein 2-like protein [Leptotrombidium deliense]
>RWS30585.1 hypothetical protein B4U80_09486, partial [Leptotrombidium deliense]
>RWS30584.1 alpha- and gamma-adaptin-binding protein p34-like protein [Leptotrombidium deliense]
>RWS30582.1 snRNA-activating protein complex subunit 3-like isoform X1, partial [Leptotrombidium deliense]
>RWS30581.1 solute carrier family 12 member 2-like protein [Leptotrombidium deliense]
>RWS30580.1 TIMELESS-interacting protein-like isoform X1 [Leptotrombidium deliense]
>RWS30579.1 RING finger protein 121-like protein [Leptotrombidium deliense]
>RWS30578.1 Na+/K+ ATPase alpha subunit-like protein [Leptotrombidium deliense]
>RWS30577.1 apolipophorins-like protein, partial [Leptotrombidium deliense]
>RWS30576.1 protein Dom3Z-like protein [Leptotrombidium deliense]
>RWS30575.1 hypothetical protein B4U80_07583, partial [Leptotrombidium deliense]
>RWS30574.1 Kelch-like protein 17 [Leptotrombidium deliense]
>RWS30573.1 39S ribosomal protein L47-like protein, partial [Leptotrombidium deliense]
>RWS30572.1 prohibitin-2-like protein [Leptotrombidium deliense]
>RWS30571.1 ran-binding protein 9-like protein [Leptotrombidium deliense]
>RWS30570.1 26S proteasome non-ATPase regulatory subunit 6-like protein [Leptotrombidium deliense]
>RWS30569.1 membrane metallo-endopeptidase-like 1, partial [Leptotrombidium deliense]
>RWS30568.1 cGMP-dependent protein kinase: isozyme 2 forms cD4/T1/T3A/T3B-like protein, partial [Leptotrombidium deliense]
>RWS30567.1 tachykinin-like peptides receptor 86C [Leptotrombidium deliense]
>RWS30566.1 sodium- and chloride-dependent GABA transporter 1-like protein [Leptotrombidium deliense]
>RWS30565.1 Transcription elongation factor SPT6-like protein, partial [Leptotrombidium deliense]
>RWS30564.1 Nicotinate-nucleotide pyrophosphorylase-like [carboxylating] [Leptotrombidium deliense]
>RWS30563.1 2:3-bisphosphoglycerate-independent phosphoglycerate mutase-like protein [Leptotrombidium deliense]
>RWS30562.1 protein rogdi-like protein [Leptotrombidium deliense]
>RWS30561.1 Achaete-scute-like protein 1 [Leptotrombidium deliense]
>RWS30560.1 Myotubularin-related protein 8-like protein [Leptotrombidium deliense]
>RWS30559.1 Peroxidase-like protein [Leptotrombidium deliense]
>RWS30558.1 5-hydroxytryptamine receptor-like protein [Leptotrombidium deliense]
>RWS30557.1 hypothetical protein B4U80_13618 [Leptotrombidium deliense]
>RWS30556.1 prolyl endopeptidase FAP-like protein, partial [Leptotrombidium deliense]
>RWS30555.1 notchless protein 1-like protein [Leptotrombidium deliense]
>RWS30554.1 hypothetical protein B4U80_04431 [Leptotrombidium deliense]
>RWS30553.1 Endonuclease/Exonuclease/phosphatase domain containing protein-like protein [Leptotrombidium deliense]
>RWS30552.1 lipase-like protein 1, partial [Leptotrombidium deliense]
>RWS30551.1 Destabilase-like protein [Leptotrombidium deliense]
>RWS30549.1 peroxisome assembly protein 12-like protein [Leptotrombidium deliense]
>RWS30548.1 PI-PLC X domain-containing protein 3-like protein [Leptotrombidium deliense]
>RWS30547.1 cell death protein 3-like protein [Leptotrombidium deliense]
>RWS30546.1 type 1 serotonin receptor-like protein [Leptotrombidium deliense]
>RWS30545.1 Sulfotransferase family cytosolic 1B member 1-like protein [Leptotrombidium deliense]
>RWS30544.1 neuronal cell adhesion molecule-like protein [Leptotrombidium deliense]
>RWS30543.1 suppressor of SWI4 1-like protein [Leptotrombidium deliense]
>RWS30542.1 hypothetical protein B4U80_10456 [Leptotrombidium deliense]
>RWS30541.1 structural maintenance of chromosomes protein 2-like protein [Leptotrombidium deliense]
>RWS30540.1 hypothetical protein B4U80_02039 [Leptotrombidium deliense]
>RWS30539.1 Eukaryotic initiation factor 4A-like protein [Leptotrombidium deliense]
>RWS30538.1 histone acetyltransferase KAT2B-like protein [Leptotrombidium deliense]
>RWS30537.1 Estrogen-related receptor gamma-like protein, partial [Leptotrombidium deliense]
>RWS30536.1 Lysosomal-trafficking regulator-like protein, partial [Leptotrombidium deliense]
>RWS30535.1 Leucine-rich repeat-containing protein 15-like protein [Leptotrombidium deliense]
>RWS30534.1 adenylosuccinate lyase-like protein [Leptotrombidium deliense]
>RWS30533.1 meiotic recombination protein SPO11-like isoform X2 [Leptotrombidium deliense]
>RWS30532.1 Tyrosine-protein kinase Btk29A-like protein [Leptotrombidium deliense]
>RWS30531.1 putative adenosylhomocysteinase 3-like protein, partial [Leptotrombidium deliense]
>RWS30530.1 protein FAM45A-like isoform X1 [Leptotrombidium deliense]
>RWS30529.1 uncharacterized protein B4U80_09778 [Leptotrombidium deliense]
>RWS30528.1 hypothetical protein B4U80_05100 [Leptotrombidium deliense]
>RWS30527.1 Glutathione S-transferase 1:-like isoform C [Leptotrombidium deliense]
>RWS30526.1 inhibitor of growth protein 4-like protein [Leptotrombidium deliense]
>RWS30525.1 TAR DNA-binding protein 43-like isoform X3, partial [Leptotrombidium deliense]
>RWS30524.1 uncharacterized protein B4U80_05095 [Leptotrombidium deliense]
>RWS30523.1 rho guanine nucleotide exchange factor 10-like protein [Leptotrombidium deliense]
>RWS30522.1 elongation of very long chain fatty acids protein 6-like protein [Leptotrombidium deliense]
>RWS30521.1 THO complex subunit 3-like protein [Leptotrombidium deliense]
>RWS30520.1 evolutionarily conserved signaling intermediate in Toll pathway-like isoform X2 [Leptotrombidium deliense]
>RWS30519.1 uncharacterized protein B4U80_03112 [Leptotrombidium deliense]
>RWS30518.1 Methylcytosine dioxygenase TET1-like protein [Leptotrombidium deliense]
>RWS30517.1 hypothetical protein B4U80_03109 [Leptotrombidium deliense]
>RWS30516.1 glutamate receptor ionotropic: kainate 2-like protein [Leptotrombidium deliense]
>RWS30515.1 AH receptor-interacting protein-like protein [Leptotrombidium deliense]
>RWS30514.1 malate dehydrogenase: cytoplasmic-like protein [Leptotrombidium deliense]
>RWS30513.1 BCL2/adenovirus E1B 19 kDa protein-interacting protein 3-like protein, partial [Leptotrombidium deliense]
>RWS30512.1 protein neuralized-like protein [Leptotrombidium deliense]
>RWS30511.1 ADP-ribosylation factor-like protein 3 [Leptotrombidium deliense]
>RWS30510.1 putative isocitrate dehydrogenase [NAD] subunit beta-like protein [Leptotrombidium deliense]
>RWS30509.1 hypothetical protein B4U80_04792 [Leptotrombidium deliense]
>RWS30508.1 multidrug resistance-associated protein 5-like isoform X4, partial [Leptotrombidium deliense]
>RWS30507.1 nucleosome assembly protein 1-like 1-B [Leptotrombidium deliense]
>RWS30506.1 uncharacterized protein B4U80_03239 [Leptotrombidium deliense]
>RWS30505.1 eukaryotic translation initiation factor 3 subunit M-like protein [Leptotrombidium deliense]
>RWS30504.1 thymidylate synthase-like protein [Leptotrombidium deliense]
>RWS30503.1 MAP kinase-activating death domain protein-like protein, partial [Leptotrombidium deliense]
>RWS30502.1 hypothetical protein B4U80_12485 [Leptotrombidium deliense]
>RWS30501.1 ATP-binding cassette sub-family A member 1-like protein [Leptotrombidium deliense]
>RWS30500.1 partner of Y14 and mago-like protein [Leptotrombidium deliense]
>RWS30499.1 histone H3.3-like protein [Leptotrombidium deliense]
>RWS30498.1 TATA-box binding protein (TBP): component of TFII-D and TFIIIB-like protein [Leptotrombidium deliense]
>RWS30497.1 Poly(A) RNA polymerase gld-2-like protein [Leptotrombidium deliense]
>RWS30496.1 hypothetical protein B4U80_04236 [Leptotrombidium deliense]
>RWS30495.1 histidine ammonia-lyase-like protein [Leptotrombidium deliense]
>RWS30494.1 Poly(A) RNA polymerase gld-2-like protein [Leptotrombidium deliense]
>RWS30493.1 hypothetical protein B4U80_07454 [Leptotrombidium deliense]
>RWS30492.1 Neurotactin-like protein, partial [Leptotrombidium deliense]
>RWS30491.1 mushroom body large-type Kenyon cell-specific protein 1-like protein [Leptotrombidium deliense]
>RWS30490.1 hypothetical protein B4U80_01978 [Leptotrombidium deliense]
>RWS30489.1 LETM1 and EF-hand domain-containing protein 1-like protein [Leptotrombidium deliense]
>RWS30488.1 ribosomal protein rpl23a-like protein [Leptotrombidium deliense]
>RWS30487.1 homocysteine S-methyltransferase-like protein [Leptotrombidium deliense]
>RWS30486.1 dedicator of cytokinesis protein 9-like protein [Leptotrombidium deliense]
>RWS30485.1 acetylcholine receptor subunit beta-like 1, partial [Leptotrombidium deliense]
>RWS30484.1 transcription faxtor Sox9-like protein, partial [Leptotrombidium deliense]
>RWS30483.1 protein AF-9-like protein [Leptotrombidium deliense]
>RWS30482.1 DNA polymerase delta subunit 2-like protein [Leptotrombidium deliense]
>RWS30481.1 magnesium-dependent phosphatase 1-like isoform X1 [Leptotrombidium deliense]
>RWS30480.1 hypothetical protein B4U80_00116 [Leptotrombidium deliense]
>RWS30479.1 Acetyl-CoA acetyltransferase-like protein [Leptotrombidium deliense]
>RWS30478.1 hypothetical protein B4U80_12525 [Leptotrombidium deliense]
>RWS30477.1 hemocyte protein-glutamine gamma-glutamyltransferase-like protein [Leptotrombidium deliense]
>RWS30476.1 glutathione S-transferase 1: isoform D-like protein [Leptotrombidium deliense]
>RWS30475.1 RING finger protein 38-like protein [Leptotrombidium deliense]
>RWS30474.1 G protein-coupled receptor-like protein [Leptotrombidium deliense]
>RWS30473.1 histone-lysine N-methyltransferase setd3-like protein [Leptotrombidium deliense]
>RWS30472.1 IkB-like protein, partial [Leptotrombidium deliense]
>RWS30471.1 opsin: ultraviolet-sensitive-like protein, partial [Leptotrombidium deliense]
>RWS30470.1 50S ribosome-binding GTPase-like protein 1 [Leptotrombidium deliense]
>RWS30469.1 SAGA-associated factor 29-like protein [Leptotrombidium deliense]
>RWS30468.1 FUN14 family protein-like protein [Leptotrombidium deliense]
>RWS30467.1 kanadaptin-like protein [Leptotrombidium deliense]
>RWS30466.1 nuclear hormone receptor 48-like protein [Leptotrombidium deliense]
>RWS30465.1 sodium bicarbonate transporter-like protein 11 [Leptotrombidium deliense]
>RWS30464.1 nucleoside diphosphate kinase-like protein [Leptotrombidium deliense]
>RWS30463.1 glycine amidinotransferase-like protein [Leptotrombidium deliense]
>RWS30462.1 AMP-binding protein-like protein [Leptotrombidium deliense]
>RWS30461.1 Calmodulin-like protein 1 [Leptotrombidium deliense]
>RWS30460.1 fucosyltransferase-like protein [Leptotrombidium deliense]
>RWS30459.1 nephrin-like protein [Leptotrombidium deliense]
>RWS30458.1 nephrin-like protein, partial [Leptotrombidium deliense]
>RWS30457.1 exosome complex component RRP43-like protein [Leptotrombidium deliense]
>RWS30456.1 homeobox protein-like protein [Leptotrombidium deliense]
>RWS30455.1 Serp2-like protein [Leptotrombidium deliense]
>RWS30454.1 histone H3.3-like protein [Leptotrombidium deliense]
>RWS30453.1 E3 ubiquitin-protein ligase UNKL-like protein [Leptotrombidium deliense]
>RWS30452.1 E3 ubiquitin-protein ligase UNKL-like protein [Leptotrombidium deliense]
>RWS30451.1 acetylcholinesterase-1-like protein, partial [Leptotrombidium deliense]
>RWS30450.1 inosine triphosphate pyrophosphatase-like protein [Leptotrombidium deliense]
>RWS30449.1 tetratricopeptide repeat protein 21B-like protein [Leptotrombidium deliense]
>RWS30448.1 transmembrane and TPR repeat-containing protein-like protein [Leptotrombidium deliense]
>RWS30447.1 WW domain-containing oxidoreductase-like protein, partial [Leptotrombidium deliense]
>RWS30446.1 transcription factor MafB-like protein [Leptotrombidium deliense]
>RWS30445.1 transmembrane protein 184B-like protein [Leptotrombidium deliense]
>RWS30444.1 phosphatidylinositol-glycan biosynthesis class W protein-like protein [Leptotrombidium deliense]
>RWS30443.1 E3 ubiquitin-protein ligase RNF185-like protein, partial [Leptotrombidium deliense]
>RWS30442.1 Ras-related protein Rab-10-like protein [Leptotrombidium deliense]
>RWS30441.1 hypothetical protein B4U80_08372 [Leptotrombidium deliense]
>RWS30440.1 brefeldin A-inhibited guanine nucleotide-exchange protein 1-like protein [Leptotrombidium deliense]
>RWS30439.1 UDP-galactose translocator-like protein [Leptotrombidium deliense]
>RWS30438.1 Ribosomal protein L1p/L10e-like protein [Leptotrombidium deliense]
>RWS30437.1 atlastin-2-like protein [Leptotrombidium deliense]
>RWS30436.1 homothorax-like protein [Leptotrombidium deliense]
>RWS30435.1 mediator of RNA polymerase II transcription subunit 6-like isoform X2, partial [Leptotrombidium deliense]
>RWS30434.1 enolase-phosphatase E1-like protein [Leptotrombidium deliense]
>RWS30433.1 A-kinase anchor protein 14-like protein [Leptotrombidium deliense]
>RWS30432.1 uncharacterized protein B4U80_06927 [Leptotrombidium deliense]
>RWS30431.1 LMBR1 domain-containing protein 2-like protein [Leptotrombidium deliense]
>RWS30430.1 paired box protein Pax-6-like protein [Leptotrombidium deliense]
>RWS30429.1 calbindin-32-like protein [Leptotrombidium deliense]
>RWS30428.1 sodium/hydrogen exchanger 8-like protein [Leptotrombidium deliense]
>RWS30427.1 methylthioribose-1-phosphate isomerase-like protein [Leptotrombidium deliense]
>RWS30426.1 transmembrane protein 35-like protein [Leptotrombidium deliense]
>RWS30425.1 Tyrosine-protein kinase Fer-like protein [Leptotrombidium deliense]
>RWS30424.1 major facilitator superfamily domain-containing protein 6-like protein [Leptotrombidium deliense]
>RWS30423.1 attractin-like protein [Leptotrombidium deliense]
>RWS30422.1 vang-like protein 2, partial [Leptotrombidium deliense]
>RWS30421.1 solute carrier family 35 member G1-like protein [Leptotrombidium deliense]
>RWS30420.1 translation initiation factor eIF2A-like protein, partial [Leptotrombidium deliense]
>RWS30419.1 dual specificity protein phosphatase 14-like protein [Leptotrombidium deliense]
>RWS30418.1 hypothetical protein B4U80_11305 [Leptotrombidium deliense]
>RWS30417.1 hypothetical protein B4U80_11308 [Leptotrombidium deliense]
>RWS30416.1 cyclopropane-fatty-acyl-phospholipid synthase-like protein [Leptotrombidium deliense]
>RWS30415.1 alpha-L-fucosidase-like protein [Leptotrombidium deliense]
>RWS30414.1 Fuca protein-like protein [Leptotrombidium deliense]
>RWS30413.1 ectonucleoside triphosphate diphosphohydrolase 5-like protein [Leptotrombidium deliense]
>RWS30412.1 piggyBac transposable element-derived protein 3-like protein [Leptotrombidium deliense]
>RWS30411.1 hypothetical protein B4U80_13622 [Leptotrombidium deliense]
>RWS30410.1 Immunoglobulin domain containing protein 6-like protein, partial [Leptotrombidium deliense]
>RWS30409.1 nephrin-like protein, partial [Leptotrombidium deliense]
>RWS30408.1 Phosphorylated CTD-interacting factor-like protein [Leptotrombidium deliense]
>RWS30407.1 merlin-like isoform X2 [Leptotrombidium deliense]
>RWS30406.1 STAM-binding protein-like protein [Leptotrombidium deliense]
>RWS30405.1 ATPase family AAA domain-containing protein 1-B-like protein, partial [Leptotrombidium deliense]
>RWS30404.1 hypothetical protein B4U80_08654 [Leptotrombidium deliense]
>RWS30403.1 peptidylglycine alpha-hydroxylating monooxygenase-like protein [Leptotrombidium deliense]
>RWS30402.1 anoctamin-7-like isoform X9, partial [Leptotrombidium deliense]
>RWS30401.1 sodium- and chloride-dependent glycine transporter 2-like protein [Leptotrombidium deliense]
>RWS30400.1 short stature homeobox protein 2-like protein [Leptotrombidium deliense]
>RWS30399.1 SNW domain-containing protein 1-like protein, partial [Leptotrombidium deliense]
>RWS30398.1 poly(U)-binding-splicing factor half pint-like isoform X1 [Leptotrombidium deliense]
>RWS30397.1 hypothetical protein B4U80_07476 [Leptotrombidium deliense]
>RWS30396.1 hypothetical protein B4U80_07474 [Leptotrombidium deliense]
>RWS30395.1 integrator complex subunit 6-like protein [Leptotrombidium deliense]
>RWS30394.1 DNA replication licensing factor MCM3-like protein [Leptotrombidium deliense]
>RWS30393.1 PAB-dependent poly(A)-specific ribonuclease subunit PAN2-like protein [Leptotrombidium deliense]
>RWS30392.1 tyrosine-protein kinase Src64B-like protein [Leptotrombidium deliense]
>RWS30391.1 sushi: von Willebrand factor type A: EGF and pentraxin domain-containing protein 1-like protein [Leptotrombidium deliense]
>RWS30390.1 protein disulfide-isomerase-like isoform X2 [Leptotrombidium deliense]
>RWS30389.1 fatty acid synthase-like protein 2, partial [Leptotrombidium deliense]
>RWS30388.1 RNA-binding protein with serine-rich domain 1-like isoform X1 [Leptotrombidium deliense]
>RWS30387.1 fatty acid synthase-like protein [Leptotrombidium deliense]
>RWS30386.1 hypothetical protein B4U80_12638 [Leptotrombidium deliense]
>RWS30385.1 putative phosphoenolpyruvate synthase-like protein [Leptotrombidium deliense]
>RWS30384.1 dual specificity protein phosphatase 22-B-like protein [Leptotrombidium deliense]
>RWS30383.1 Leucine rich repeat containing protein 13-like protein [Leptotrombidium deliense]
>RWS30382.1 Neural-cadherin-like protein, partial [Leptotrombidium deliense]
>RWS30381.1 T-box transcription factor TBX20-like protein [Leptotrombidium deliense]
>RWS30380.1 ubiquitin-conjugating enzyme E2 N-like protein [Leptotrombidium deliense]
>RWS30379.1 polypeptide N-acetylgalactosaminyltransferase 5-like isoform X1 [Leptotrombidium deliense]
>RWS30378.1 Choline-phosphate cytidylyltransferase B-like protein [Leptotrombidium deliense]
>RWS30377.1 solute carrier family 15 member 1-like protein, partial [Leptotrombidium deliense]
>RWS30376.1 uncharacterized protein B4U80_08763 [Leptotrombidium deliense]
>RWS30375.1 inosine-uridine preferring nucleoside hydrolase-like protein [Leptotrombidium deliense]
>RWS30374.1 WD repeat: SAM and U-box domain-containing protein 1-like protein [Leptotrombidium deliense]
>RWS30373.1 histone H2A deubiquitinase MYSM1-like protein [Leptotrombidium deliense]
>RWS30372.1 Sodium-dependent glucose transporter 1-like protein [Leptotrombidium deliense]
>RWS30371.1 Pyruvate dehydrogenase [acetyl-transferring]-phosphatase 1-like protein [Leptotrombidium deliense]
>RWS30370.1 testis-specific serine/threonine-protein kinase 1-like protein 1 [Leptotrombidium deliense]
>RWS30369.1 mpv17-like protein 2 [Leptotrombidium deliense]
>RWS30368.1 retinitis pigmentosa 9 protein-like isoform X1 [Leptotrombidium deliense]
>RWS30367.1 FAD synthase-like isoform X2 [Leptotrombidium deliense]
>RWS30366.1 hypothetical protein B4U80_06195 [Leptotrombidium deliense]
>RWS30365.1 WSCD family member-like protein [Leptotrombidium deliense]
>RWS30364.1 hypothetical protein B4U80_09452 [Leptotrombidium deliense]
>RWS30363.1 MAP/microtubule affinity-regulating kinase 3-like protein [Leptotrombidium deliense]
>RWS30362.1 RRP15-like protein [Leptotrombidium deliense]
>RWS30361.1 hypothetical protein B4U80_01083, partial [Leptotrombidium deliense]
>RWS30360.1 leucine-rich repeat-containing protein 58-like protein [Leptotrombidium deliense]
>RWS30359.1 glycogen synthase kinase-3 beta-like isoform X1, partial [Leptotrombidium deliense]
>RWS30358.1 Matrix metalloproteinase-14-like protein [Leptotrombidium deliense]
>RWS30357.1 39S ribosomal protein L54-like protein [Leptotrombidium deliense]
>RWS30356.1 Matrix metalloproteinase-14-like protein [Leptotrombidium deliense]
>RWS30355.1 transferrin-like protein [Leptotrombidium deliense]
>RWS30354.1 Ubiquitin-associated domain-containing protein 2-like protein [Leptotrombidium deliense]
>RWS30353.1 integral membrane protein-like protein, partial [Leptotrombidium deliense]
>RWS30352.1 hypothetical protein B4U80_06556, partial [Leptotrombidium deliense]
>RWS30351.1 Trypsin-like protein [Leptotrombidium deliense]
>RWS30350.1 heparan-alpha-glucosaminide N-acetyltransferase-like protein [Leptotrombidium deliense]
>RWS30349.1 matrix metalloproteinase-16-like protein [Leptotrombidium deliense]
>RWS30348.1 zinc finger CCHC domain-containing protein 2-like protein [Leptotrombidium deliense]
>RWS30347.1 hemocyte protein-glutamine gamma-glutamyltransferase-like isoform X2 [Leptotrombidium deliense]
>RWS30346.1 G protein-coupled receptor-like protein 3, partial [Leptotrombidium deliense]
>RWS30345.1 early nodulin-75-like protein [Leptotrombidium deliense]
>RWS30344.1 hypothetical protein B4U80_03254 [Leptotrombidium deliense]
>RWS30343.1 CUB and sushi domain-containing protein 3-like protein [Leptotrombidium deliense]
>RWS30342.1 hypothetical protein B4U80_02899 [Leptotrombidium deliense]
>RWS30341.1 tRNA dimethylallyltransferase-like protein [Leptotrombidium deliense]
>RWS30340.1 beta-1:3-galactosyltransferase 5-like protein [Leptotrombidium deliense]
>RWS30339.1 myosin regulatory light chain-like protein [Leptotrombidium deliense]
>RWS30338.1 hypothetical protein B4U80_02900 [Leptotrombidium deliense]
>RWS30337.1 serine protease 27-like protein, partial [Leptotrombidium deliense]
>RWS30336.1 Alcohol dehydrogenase class-3-like protein [Leptotrombidium deliense]
>RWS30335.1 zinc metalloproteinase nas-4-like protein [Leptotrombidium deliense]
>RWS30334.1 hypothetical protein B4U80_06729 [Leptotrombidium deliense]
>RWS30333.1 hypothetical protein B4U80_12669 [Leptotrombidium deliense]
>RWS30332.1 synaptobrevin YKT6-like protein [Leptotrombidium deliense]
>RWS30331.1 O-phosphoseryl-tRNA(Sec) selenium transferase-like protein [Leptotrombidium deliense]
>RWS30330.1 60S ribosomal protein L26-like protein [Leptotrombidium deliense]
>RWS30329.1 mesh-like CUB and sushi domain-containing protein [Leptotrombidium deliense]
>RWS30328.1 glutamate receptor ionotropic: kainate 2-like protein, partial [Leptotrombidium deliense]
>RWS30327.1 neuropeptide GPCR A6b-like protein [Leptotrombidium deliense]
>RWS30326.1 uncharacterized protein B4U80_13625 [Leptotrombidium deliense]
>RWS30325.1 sorbin and SH3 domain-containing protein 2-like isoform X28, partial [Leptotrombidium deliense]
>RWS30324.1 AP-3 complex subunit delta-like protein [Leptotrombidium deliense]
>RWS30323.1 tudor domain-containing protein 1-like protein [Leptotrombidium deliense]
>RWS30322.1 zinc finger CCHC domain-containing protein 24-like protein [Leptotrombidium deliense]
>RWS30321.1 hypothetical protein B4U80_00290, partial [Leptotrombidium deliense]
>RWS30319.1 cytochrome b-like protein [Leptotrombidium deliense]
>RWS30317.1 ATP synthase F0 subunit 6-like protein [Leptotrombidium deliense]
>RWS30316.1 hypothetical protein B4U80_00391 [Leptotrombidium deliense]
>RWS30314.1 serine protease-like protein [Leptotrombidium deliense]
>RWS30313.1 host cell factor 1-like isoform X2, partial [Leptotrombidium deliense]
>RWS30312.1 CD109 antigen-like protein [Leptotrombidium deliense]
>RWS30311.1 ATP-binding cassette sub-family A member 1-like protein [Leptotrombidium deliense]
>RWS30310.1 3-oxoacyl-[acyl-carrier-protein] reductase FabG-like protein [Leptotrombidium deliense]
>RWS30309.1 cytochrome P450 2C23a-like protein [Leptotrombidium deliense]
>RWS30308.1 EH domain-containing protein 3-like protein [Leptotrombidium deliense]
>RWS30307.1 peptidyl-prolyl cis-trans isomerase-like 4-like protein [Leptotrombidium deliense]
>RWS30306.1 UPF0585 protein C16orf13-like protein [Leptotrombidium deliense]
>RWS30305.1 zinc finger FYVE domain-containing protein 1-like isoform X1 [Leptotrombidium deliense]
>RWS30304.1 DNA-directed RNA polymerases I and III subunit RPAC1-like isoform X1 [Leptotrombidium deliense]
>RWS30303.1 Microtubule-associated protein RP/EB family member 1-like protein, partial [Leptotrombidium deliense]
>RWS30302.1 putative histone-lysine N-methyltransferase-like protein [Leptotrombidium deliense]
>RWS30301.1 dnaJ subfamily C member 13-like isoform X2 [Leptotrombidium deliense]
>RWS30300.1 homeobox protein MSX-3-like protein [Leptotrombidium deliense]
>RWS30299.1 uncharacterized protein B4U80_06452 [Leptotrombidium deliense]
>RWS30298.1 hypothetical protein B4U80_06451 [Leptotrombidium deliense]
>RWS30297.1 Pleckstrin domain-containing family F member 2-like protein [Leptotrombidium deliense]
>RWS30296.1 cell division cycle protein 20-like protein [Leptotrombidium deliense]
>RWS30295.1 solute carrier family 25 member 44-like protein [Leptotrombidium deliense]
>RWS30294.1 SAP30-binding protein-like isoform X1 [Leptotrombidium deliense]
>RWS30293.1 lipoamide acyltransferase component of branched-chain alpha-keto acid dehydrogenase complex-like protein, partial [Leptotrombidium deliense]
>RWS30292.1 serine-rich adhesin for platelets-like isoform X1 [Leptotrombidium deliense]
>RWS30291.1 Translational activator GCN1-like protein [Leptotrombidium deliense]
>RWS30290.1 Ninjurin-1-like protein [Leptotrombidium deliense]
>RWS30289.1 apoptosis-resistant E3 ubiquitin protein ligase 1-like protein [Leptotrombidium deliense]
>RWS30288.1 hypothetical protein B4U80_03616 [Leptotrombidium deliense]
>RWS30287.1 uncharacterized protein B4U80_03614 [Leptotrombidium deliense]
>RWS30286.1 OTU domain-containing protein 7B-like protein [Leptotrombidium deliense]
>RWS30285.1 hypothetical protein B4U80_07742 [Leptotrombidium deliense]
>RWS30284.1 hypothetical protein B4U80_12671, partial [Leptotrombidium deliense]
>RWS30283.1 cell adhesion molecule-like protein, partial [Leptotrombidium deliense]
>RWS30282.1 hypothetical protein B4U80_02333 [Leptotrombidium deliense]
>RWS30281.1 chromatin accessibility complex protein 1-like protein [Leptotrombidium deliense]
>RWS30280.1 dolichyl-diphosphooligosaccharide--protein glycosyltransferase subunit STT3A-like protein [Leptotrombidium deliense]
>RWS30279.1 uncharacterized protein B4U80_10156 [Leptotrombidium deliense]
>RWS30278.1 Dual specificity mitogen-activated protein kinase kinase 7-like protein [Leptotrombidium deliense]
>RWS30277.1 regulating synaptic membrane exocytosis protein 2-like protein [Leptotrombidium deliense]
>RWS30276.1 putative ammonium transporter 1-like protein [Leptotrombidium deliense]
>RWS30275.1 E3 ubiquitin-protein ligase MYCBP2-like isoform X6, partial [Leptotrombidium deliense]
>RWS30274.1 Adipocyte plasma membrane-associated protein-like protein, partial [Leptotrombidium deliense]
>RWS30273.1 uncharacterized protein B4U80_07209 [Leptotrombidium deliense]
>RWS30272.1 G protein-coupled receptor-like protein [Leptotrombidium deliense]
>RWS30271.1 sidestep protein-like protein [Leptotrombidium deliense]
>RWS30270.1 netrin-1-like protein [Leptotrombidium deliense]
>RWS30269.1 protein quiver-like isoform X3 [Leptotrombidium deliense]
>RWS30268.1 Protein tyrosine phosphatase type IVA 2-like protein [Leptotrombidium deliense]
>RWS30267.1 protein-tyrosine phosphatase-like protein [Leptotrombidium deliense]
>RWS30266.1 hypothetical protein B4U80_11059 [Leptotrombidium deliense]
>RWS30265.1 ETS domain-containing protein Elk-3-like isoform X2 [Leptotrombidium deliense]
>RWS30264.1 mediator of RNA polymerase II transcription subunit 12-like protein, partial [Leptotrombidium deliense]
>RWS30263.1 peroxisome biogenesis factor 1-like protein [Leptotrombidium deliense]
>RWS30262.1 MOB-like protein phocein [Leptotrombidium deliense]
>RWS30261.1 Transcription factor SOX-21-like protein [Leptotrombidium deliense]
>RWS30260.1 putative aconitate hydratase-like protein, partial [Leptotrombidium deliense]
>RWS30259.1 eukaryotic translation initiation factor 2-alpha kinase 1-like protein [Leptotrombidium deliense]
>RWS30258.1 protein SGT1-like protein [Leptotrombidium deliense]
>RWS30257.1 forkhead domain-containing protein-like protein, partial [Leptotrombidium deliense]
>RWS30256.1 nucleoporin Nup37-like protein [Leptotrombidium deliense]
>RWS30255.1 RING finger protein 10-like isoform X2 [Leptotrombidium deliense]
>RWS30254.1 UDP-N-acetylglucosamine--peptide N-acetylglucosaminyltransferase-like protein, partial [Leptotrombidium deliense]
>RWS30252.1 Nicalin-1-like protein [Leptotrombidium deliense]
>RWS30251.1 low-density lipoprotein receptor-related protein 8-like protein [Leptotrombidium deliense]
>RWS30250.1 hypothetical protein B4U80_05028, partial [Leptotrombidium deliense]
>RWS30249.1 Whirlin-like protein [Leptotrombidium deliense]
>RWS30248.1 2-aminoethanethiol dioxygenase-like protein, partial [Leptotrombidium deliense]
>RWS30247.1 hypothetical protein B4U80_00683, partial [Leptotrombidium deliense]
>RWS30246.1 pdzk7-like protein [Leptotrombidium deliense]
>RWS30245.1 ran-binding protein 3-like isoform X1 [Leptotrombidium deliense]
>RWS30244.1 hypothetical protein B4U80_00686 [Leptotrombidium deliense]
>RWS30243.1 hypothetical protein B4U80_08723 [Leptotrombidium deliense]
>RWS30242.1 Transcription factor SOX-21-like protein [Leptotrombidium deliense]
>RWS30241.1 Motile sperm domain-containing protein 2-like protein [Leptotrombidium deliense]
>RWS30240.1 protein spire 1-like protein [Leptotrombidium deliense]
>RWS30239.1 hypothetical protein B4U80_01044, partial [Leptotrombidium deliense]
>RWS30238.1 protein spire-like protein [Leptotrombidium deliense]
>RWS30237.1 Helicase domino-like protein, partial [Leptotrombidium deliense]
>RWS30236.1 hypothetical protein B4U80_00615 [Leptotrombidium deliense]
>RWS30235.1 hypothetical protein B4U80_13629 [Leptotrombidium deliense]
>RWS30234.1 aldehyde dehydrogenase-like protein [Leptotrombidium deliense]
>RWS30233.1 insulin gene enhancer protein ISL-1-like protein, partial [Leptotrombidium deliense]
>RWS30232.1 dual specificity protein phosphatase 3-like isoform X1 [Leptotrombidium deliense]
>RWS30231.1 transcriptional adapter 3-like protein [Leptotrombidium deliense]
>RWS30230.1 hypothetical protein B4U80_10829, partial [Leptotrombidium deliense]
>RWS30229.1 hypothetical protein B4U80_10828 [Leptotrombidium deliense]
>RWS30228.1 acetylcholinesterase-like protein [Leptotrombidium deliense]
>RWS30227.1 long-chain-fatty-acid--CoA ligase 4-like protein [Leptotrombidium deliense]
>RWS30226.1 ribose-5-phosphate isomerase-like protein [Leptotrombidium deliense]
>RWS30225.1 ETSous factor-like protein [Leptotrombidium deliense]
>RWS30224.1 uncharacterized protein B4U80_05676 [Leptotrombidium deliense]
>RWS30223.1 amine oxidase [flavin-containing] B-like isoform X1 [Leptotrombidium deliense]
>RWS30222.1 mutant GABA gated chloride channel-like protein [Leptotrombidium deliense]
>RWS30221.1 glutamate receptor 1-like protein, partial [Leptotrombidium deliense]
>RWS30220.1 sestrin-like protein [Leptotrombidium deliense]
>RWS30219.1 cancer-related nucleoside-triphosphatase-like protein [Leptotrombidium deliense]
>RWS30218.1 Myb transforming protein-like protein [Leptotrombidium deliense]
>RWS30217.1 Sestrin-like protein [Leptotrombidium deliense]
>RWS30216.1 unconventional myosin-VI-like protein, partial [Leptotrombidium deliense]
>RWS30215.1 peroxiredoxin 1-like protein [Leptotrombidium deliense]
>RWS30214.1 cAMP-responsive element-binding protein 2-like protein [Leptotrombidium deliense]
>RWS30213.1 stromal cell-derived factor 2-like protein [Leptotrombidium deliense]
>RWS30212.1 hypothetical protein B4U80_10460 [Leptotrombidium deliense]
>RWS30211.1 KAT8 regulatory NSL complex subunit 3-like protein [Leptotrombidium deliense]
>RWS30210.1 calmodulin-regulated spectrin-associated protein 2-like protein [Leptotrombidium deliense]
>RWS30209.1 fatty acid synthase-like isoform X1 [Leptotrombidium deliense]
>RWS30208.1 myosin light chain kinase: smooth muscle-like protein [Leptotrombidium deliense]
>RWS30207.1 Tetraspanin-11-like protein [Leptotrombidium deliense]
>RWS30206.1 para-nitrobenzyl esterase-like protein, partial [Leptotrombidium deliense]
>RWS30205.1 DNA repair protein RAD51 3-like isoform X2 [Leptotrombidium deliense]
>RWS30204.1 hypothetical protein B4U80_06350, partial [Leptotrombidium deliense]
>RWS30203.1 membrane-associated progesterone receptor component 2-like protein, partial [Leptotrombidium deliense]
>RWS30202.1 myotrophin-like protein [Leptotrombidium deliense]
>RWS30201.1 N-alpha-acetyltransferase 38: NatC auxiliary subunit-like protein [Leptotrombidium deliense]
>RWS30200.1 NADH-cytochrome b5 reductase 3-like isoform X1 [Leptotrombidium deliense]
>RWS30199.1 calumenin-like protein [Leptotrombidium deliense]
>RWS30198.1 WD repeat domain phosphoinositide-interacting protein 4-like protein [Leptotrombidium deliense]
>RWS30197.1 hypothetical protein B4U80_06357 [Leptotrombidium deliense]
>RWS30196.1 myelin regulatory factor-like protein, partial [Leptotrombidium deliense]
>RWS30195.1 hypothetical protein B4U80_00924, partial [Leptotrombidium deliense]
>RWS30194.1 carbonic anhydrase-related protein 10-like protein, partial [Leptotrombidium deliense]
>RWS30193.1 ubiquitin-like domain-containing CTD phosphatase 1 isoform X2 [Leptotrombidium deliense]
>RWS30192.1 histone H2AX-like protein [Leptotrombidium deliense]
>RWS30191.1 DNA-directed RNA polymerases I: II: and III subunit RPABC3-like protein [Leptotrombidium deliense]
>RWS30190.1 CD2 antigen cytoplasmic tail-binding protein 2-like protein [Leptotrombidium deliense]
>RWS30189.1 voltage-gated hydrogen channel 1-like protein, partial [Leptotrombidium deliense]
>RWS30188.1 Nuclear receptor corepressor 1-like protein, partial [Leptotrombidium deliense]
>RWS30187.1 60S ribosomal protein L3-like protein [Leptotrombidium deliense]
>RWS30186.1 double-stranded RNA-specific editase 1-like protein [Leptotrombidium deliense]
>RWS30185.1 uncharacterized protein B4U80_01205 [Leptotrombidium deliense]
>RWS30184.1 putative methyltransferase-like protein 15 [Leptotrombidium deliense]
>RWS30183.1 latrophilin Cirl-like protein [Leptotrombidium deliense]
>RWS30182.1 CD80-like C2-set immunoglobulin domain containing protein [Leptotrombidium deliense]
>RWS30181.1 metabotropic glutamate receptor-like protein [Leptotrombidium deliense]
>RWS30180.1 hypothetical protein B4U80_04230 [Leptotrombidium deliense]
>RWS30179.1 down syndrome cell adhesion molecule-like isoform x99 [Leptotrombidium deliense]
>RWS30178.1 hypothetical protein B4U80_01889 [Leptotrombidium deliense]
>RWS30177.1 Down syndrome cell adhesion molecule-like protein Dscam2 [Leptotrombidium deliense]
>RWS30176.1 netrin receptor DSCAM-like protein [Leptotrombidium deliense]
>RWS30175.1 chondroitin proteoglycan 2-like protein [Leptotrombidium deliense]
>RWS30174.1 hypothetical protein B4U80_01604, partial [Leptotrombidium deliense]
>RWS30173.1 Somatostatin receptor type 1-like protein [Leptotrombidium deliense]
>RWS30172.1 MOB kinase activator-like 3 [Leptotrombidium deliense]
>RWS30171.1 somatostatin receptor type 5-like protein [Leptotrombidium deliense]
>RWS30170.1 suppressor of lurcher protein 1-like protein [Leptotrombidium deliense]
>RWS30169.1 frizzled-9-like protein [Leptotrombidium deliense]
>RWS30168.1 calmodulin-lysine N-methyltransferase-like protein [Leptotrombidium deliense]
>RWS30167.1 pleckstriny domain-containing family G member 3-like protein [Leptotrombidium deliense]
>RWS30166.1 histidine decarboxylase-like protein [Leptotrombidium deliense]
>RWS30165.1 apoptosis-inducing factor 1-like isoform X2 [Leptotrombidium deliense]
>RWS30164.1 guanine nucleotide-binding protein G(q) subunit alpha-like isoform X1 [Leptotrombidium deliense]
>RWS30163.1 proliferation-associated protein 2G4-like protein [Leptotrombidium deliense]
>RWS30162.1 hypothetical protein B4U80_01041 [Leptotrombidium deliense]
>RWS30161.1 doublesex- and mab-3-related transcription factor A2-like protein [Leptotrombidium deliense]
>RWS30160.1 hypothetical protein B4U80_01042 [Leptotrombidium deliense]
>RWS30159.1 disintegrin and metalloproteinase with thrombospondin motifs gon-1-like protein [Leptotrombidium deliense]
>RWS30158.1 vitamin K-dependent protein C-like protein, partial [Leptotrombidium deliense]
>RWS30157.1 AP-1 complex subunit sigma-2-like isoform X1 [Leptotrombidium deliense]
>RWS30156.1 histone deacetylase 3-like protein [Leptotrombidium deliense]
>RWS30154.1 Cuticle protein 16.8-like protein [Leptotrombidium deliense]
>RWS30153.1 Mid1-interacting protein-like protein [Leptotrombidium deliense]
>RWS30152.1 Exocyst complex component 7-like protein, partial [Leptotrombidium deliense]
>RWS30151.1 importin-5-like protein [Leptotrombidium deliense]
>RWS30150.1 CUE domain-containing protein 1-like protein [Leptotrombidium deliense]
>RWS30149.1 uncharacterized protein B4U80_03045 [Leptotrombidium deliense]
>RWS30148.1 retinal dehydrogenase 1-like protein [Leptotrombidium deliense]
>RWS30147.1 Nose resistant to fluoxetine protein 6-like protein, partial [Leptotrombidium deliense]
>RWS30146.1 tetratricopeptide repeat protein 27-like protein, partial [Leptotrombidium deliense]
>RWS30144.1 F-box/WD repeat-containing protein 5-like protein [Leptotrombidium deliense]
>RWS30143.1 transmembrane protein 104-like protein, partial [Leptotrombidium deliense]
>RWS30142.1 La-related protein-like protein [Leptotrombidium deliense]
>RWS30141.1 engrailed-like protein [Leptotrombidium deliense]
>RWS30140.1 lysosomal acid phosphatase-like protein 3 [Leptotrombidium deliense]
>RWS30139.1 killer cell lectin-like receptor subfamily F member 1 isoform X6, partial [Leptotrombidium deliense]
>RWS30138.1 mediator of RNA polymerase II transcription subunit 1-like protein [Leptotrombidium deliense]
>RWS30137.1 lysosomal acid phosphatase-like protein 3 [Leptotrombidium deliense]
>RWS30136.1 hypothetical protein B4U80_03502 [Leptotrombidium deliense]
>RWS30135.1 actin-related protein 2/3 complex subunit 1A-like protein [Leptotrombidium deliense]
>RWS30134.1 actin-like protein [Leptotrombidium deliense]
>RWS30133.1 chitinase-like protein 10 [Leptotrombidium deliense]
>RWS30132.1 protein unc-79-like protein [Leptotrombidium deliense]
>RWS30131.1 autophagy-related protein 9A-like isoform X1 [Leptotrombidium deliense]
>RWS30130.1 DNA excision repair protein ERCC-6-like protein [Leptotrombidium deliense]
>RWS30129.1 Cadherin-like protein 3 [Leptotrombidium deliense]
>RWS30128.1 putative threonine-rich GPI-anchored glycoprotein-like protein, partial [Leptotrombidium deliense]
>RWS30127.1 forkhead box protein D3-like protein [Leptotrombidium deliense]
>RWS30126.1 protein bicaudal C 1-like protein [Leptotrombidium deliense]
>RWS30125.1 spectrin beta chain: non-erythrocytic 1-like protein, partial [Leptotrombidium deliense]
>RWS30124.1 calcineurin Bous protein 1-like protein [Leptotrombidium deliense]
>RWS30123.1 sphingomyelin phosphodiesterase-like protein 2, partial [Leptotrombidium deliense]
>RWS30122.1 sphingomyelin phosphodiesterase-like protein 2, partial [Leptotrombidium deliense]
>RWS30121.1 Sphingomyelin phosphodiesterase-like protein [Leptotrombidium deliense]
>RWS30120.1 V-type proton ATPase subunit H-like isoform X1 [Leptotrombidium deliense]
>RWS30119.1 sphingomyelin phosphodiesterase-like protein 2 [Leptotrombidium deliense]
>RWS30118.1 uncharacterized protein B4U80_07996 [Leptotrombidium deliense]
>RWS30117.1 hypothetical protein B4U80_13634 [Leptotrombidium deliense]
>RWS30116.1 NEDD8-conjugating enzyme UBE2F-like protein [Leptotrombidium deliense]
>RWS30115.1 Trafficking kinesin-binding protein 1-like protein, partial [Leptotrombidium deliense]
>RWS30114.1 uncharacterized protein B4U80_01610 [Leptotrombidium deliense]
>RWS30113.1 zinc transporter ZIP14-like protein 1 [Leptotrombidium deliense]
>RWS30112.1 dnaJ subfamily C member 22-like protein [Leptotrombidium deliense]
>RWS30111.1 hypothetical protein B4U80_01613 [Leptotrombidium deliense]
>RWS30110.1 Protein held out wing-like protein [Leptotrombidium deliense]
>RWS30109.1 ATP-dependent RNA helicase HAS1-like protein [Leptotrombidium deliense]
>RWS30108.1 muskelin-like protein [Leptotrombidium deliense]
>RWS30107.1 potassium voltage-gated channel protein Shaker-like protein, partial [Leptotrombidium deliense]
>RWS30106.1 E3 ubiquitin ligase-like protein [Leptotrombidium deliense]
>RWS30105.1 hypothetical protein B4U80_01780 [Leptotrombidium deliense]
>RWS30104.1 secernin-1-like protein [Leptotrombidium deliense]
>RWS30103.1 E3 ubiquitin-protein ligase RNF181-like protein [Leptotrombidium deliense]
>RWS30102.1 zinc finger protein 704-like protein [Leptotrombidium deliense]
>RWS30101.1 alpha/beta hydrolase domain-containing protein 11-like protein, partial [Leptotrombidium deliense]
>RWS30100.1 zinc transporter ZIP9-B-like protein, partial [Leptotrombidium deliense]
>RWS30099.1 TBC1 domain family member 20-like protein [Leptotrombidium deliense]
>RWS30098.1 bicaudal D-related protein-like protein [Leptotrombidium deliense]
>RWS30097.1 bromodomain adjacent to zinc finger domain protein 1A-like isoform X2 [Leptotrombidium deliense]
>RWS30096.1 U4/U6 small nuclear ribonucleoprotein Prp31-like protein, partial [Leptotrombidium deliense]
>RWS30095.1 neurexin-1-like protein [Leptotrombidium deliense]
>RWS30094.1 RNA-binding protein 4B-like isoform X2 [Leptotrombidium deliense]
>RWS30093.1 peripheral plasma membrane protein CASK-like isoform X8 [Leptotrombidium deliense]
>RWS30092.1 hypothetical protein B4U80_02082, partial [Leptotrombidium deliense]
>RWS30091.1 Guanine nucleotide-binding protein G(O) subunit alpha 1-like protein [Leptotrombidium deliense]
>RWS30090.1 hypothetical protein B4U80_12678 [Leptotrombidium deliense]
>RWS30089.1 metabotropic glutamate receptor-like protein [Leptotrombidium deliense]
>RWS30088.1 stomatin-like protein 3 [Leptotrombidium deliense]
>RWS30087.1 F-box only protein 21-like protein [Leptotrombidium deliense]
>RWS30086.1 nudix hydrolase 8-like protein, partial [Leptotrombidium deliense]
>RWS30085.1 Phospholipase A2 venom-like protein, partial [Leptotrombidium deliense]
>RWS30084.1 complement C1q-like protein 3-like protein [Leptotrombidium deliense]
>RWS30083.1 lipid droplet-associated hydrolase-like protein [Leptotrombidium deliense]
>RWS30082.1 Protein phosphatase Slingshot-like protein, partial [Leptotrombidium deliense]
>RWS30081.1 Chitin synthase 4-like protein [Leptotrombidium deliense]
>RWS30080.1 FAM91A1-like protein [Leptotrombidium deliense]
>RWS30079.1 Inactive dipeptidyl peptidase 10-like protein [Leptotrombidium deliense]
>RWS30078.1 zinc finger protein aebp2-like protein [Leptotrombidium deliense]
>RWS30077.1 zinc finger-like protein, partial [Leptotrombidium deliense]
>RWS30076.1 Contactin-associated protein-like 5, partial [Leptotrombidium deliense]
>RWS30075.1 axotactin-like protein [Leptotrombidium deliense]
>RWS30074.1 carbonyl reductase family member 4-like isoform X1 [Leptotrombidium deliense]
>RWS30073.1 Histone deacetylase 2-like protein [Leptotrombidium deliense]
>RWS30072.1 Transcription initiation factor TFIID subunit 2-like protein, partial [Leptotrombidium deliense]
>RWS30071.1 aurora kinase A-like protein [Leptotrombidium deliense]
>RWS30070.1 S phase cyclin A-associated protein in the endoplasmic reticulum-like protein [Leptotrombidium deliense]
>RWS30069.1 uncharacterized protein B4U80_00414 [Leptotrombidium deliense]
>RWS30068.1 phosphatidylinositol 3-kinase catalytic subunit type 3-like protein, partial [Leptotrombidium deliense]
>RWS30067.1 ABC transporter sub-family G-like protein 1 [Leptotrombidium deliense]
>RWS30066.1 CD63 antigen-like protein [Leptotrombidium deliense]
>RWS30065.1 Leucine-rich repeat-containing protein 15-like protein [Leptotrombidium deliense]
>RWS30064.1 neurexin-4-like protein, partial [Leptotrombidium deliense]
>RWS30063.1 hypothetical protein B4U80_10709 [Leptotrombidium deliense]
>RWS30062.1 V-type proton ATPase 116 kDa subunit a isoform 1-like isoform X1, partial [Leptotrombidium deliense]
>RWS30061.1 GDP-fucose protein O-fucosyltransferase 2-like protein [Leptotrombidium deliense]
>RWS30060.1 thiamine pyrophosphokinase 1-like protein [Leptotrombidium deliense]
>RWS30059.1 adenosine kinase-like protein [Leptotrombidium deliense]
>RWS30058.1 actin-binding protein anillin-like protein [Leptotrombidium deliense]
>RWS30057.1 integrin alpha-ps-like protein [Leptotrombidium deliense]
>RWS30056.1 integrin alpha-ps-like protein [Leptotrombidium deliense]
>RWS30055.1 rRNA methyltransferase 2-like protein [Leptotrombidium deliense]
>RWS30054.1 protein rhomboid-like protein [Leptotrombidium deliense]
>RWS30053.1 regulatory-associated protein of mTOR-like protein [Leptotrombidium deliense]
>RWS30052.1 tetratricopeptide repeat protein 5-like protein, partial [Leptotrombidium deliense]
>RWS30051.1 potassium voltage-gated channel protein Shaker-like isoform X7 [Leptotrombidium deliense]
>RWS30050.1 methylated-DNA--protein-cysteine methyltransferase-like protein [Leptotrombidium deliense]
>RWS30049.1 D-aspartate oxidase-like protein, partial [Leptotrombidium deliense]
>RWS30048.1 putative Ubiquitin-like protein [Leptotrombidium deliense]
>RWS30047.1 glutamate-gated chloride channel 1 protein-like protein [Leptotrombidium deliense]
>RWS30046.1 cytochrome P450 3A6-like protein [Leptotrombidium deliense]
>RWS30045.1 Phosphofurin acidic cluster sorting protein 2-like protein [Leptotrombidium deliense]
>RWS30044.1 putative complex I intermediate-associated protein 30-like protein, partial [Leptotrombidium deliense]
>RWS30043.1 serine/threonine-protein kinase D1-like protein [Leptotrombidium deliense]
>RWS30042.1 hypothetical protein B4U80_08414, partial [Leptotrombidium deliense]
>RWS30041.1 chaoptin-like protein [Leptotrombidium deliense]
>RWS30040.1 transmembrane protein 68-like protein [Leptotrombidium deliense]
>RWS30039.1 runt-related transcription factor 1-like protein, partial [Leptotrombidium deliense]
>RWS30038.1 hypothetical protein B4U80_13636 [Leptotrombidium deliense]
>RWS30037.1 RIC1-like protein [Leptotrombidium deliense]
>RWS30036.1 glutamate receptor, partial [Leptotrombidium deliense]
>RWS30035.1 ER membrane protein complex subunit 6-like protein [Leptotrombidium deliense]
>RWS30034.1 protein mago nashi-like protein [Leptotrombidium deliense]
>RWS30033.1 adenylate cyclase type 2-like isoform X2 [Leptotrombidium deliense]
>RWS30032.1 PDGF-and VEGF-related factor 3-like protein [Leptotrombidium deliense]
>RWS30031.1 Vacuolar protein sorting-associated protein 54-like protein [Leptotrombidium deliense]
>RWS30030.1 parafibromin-like protein [Leptotrombidium deliense]
>RWS30029.1 WD repeat-containing protein 47-like protein, partial [Leptotrombidium deliense]
>RWS30028.1 hypothetical protein B4U80_04491 [Leptotrombidium deliense]
>RWS30027.1 rab GTPase-activating protein 1-like protein [Leptotrombidium deliense]
>RWS30026.1 PDZ-containing protein-like protein, partial [Leptotrombidium deliense]
>RWS30025.1 complement component 3-1-like protein [Leptotrombidium deliense]
>RWS30024.1 PDZ and C2 domain containing protein-like protein [Leptotrombidium deliense]
>RWS30023.1 transmembrane protein 68-like protein [Leptotrombidium deliense]
>RWS30022.1 uncharacterized protein B4U80_11094 [Leptotrombidium deliense]
>RWS30021.1 calponin-like protein, partial [Leptotrombidium deliense]
>RWS30020.1 vascular endothelial growth factor A-like protein [Leptotrombidium deliense]
>RWS30019.1 cystathionine beta-synthase-like protein, partial [Leptotrombidium deliense]
>RWS30018.1 mediator of RNA polymerase II transcription subunit 18-like protein [Leptotrombidium deliense]
>RWS30017.1 histone H2B-like protein [Leptotrombidium deliense]
>RWS30016.1 sorting nexin-25-like protein, partial [Leptotrombidium deliense]
>RWS30015.1 histone H2A-like protein [Leptotrombidium deliense]
>RWS30014.1 ribosomal protein L2-like protein [Leptotrombidium deliense]
>RWS30013.1 hypothetical protein B4U80_02170 [Leptotrombidium deliense]
>RWS30012.1 YTH domain family protein 1-like protein [Leptotrombidium deliense]
>RWS30011.1 zinc finger protein 341-like protein, partial [Leptotrombidium deliense]
>RWS30010.1 Tafazzin-like Acyltransferase [Leptotrombidium deliense]
>RWS30009.1 hypothetical protein B4U80_02990 [Leptotrombidium deliense]
>RWS30008.1 muscle LIM protein 1-like protein [Leptotrombidium deliense]
>RWS30007.1 Translocon-associated protein subunit alpha-like protein [Leptotrombidium deliense]
>RWS30006.1 far upstream element-binding protein 1-like isoform X1 [Leptotrombidium deliense]
>RWS30005.1 barH-like 1 homeobox protein [Leptotrombidium deliense]
>RWS30004.1 vesicle-trafficking protein SEC22b-like protein [Leptotrombidium deliense]
>RWS30003.1 Nose resistant to fluoxetine protein 6-like protein, partial [Leptotrombidium deliense]
>RWS30002.1 sulfotransferase 1C2-like protein [Leptotrombidium deliense]
>RWS30001.1 2-oxoglutarate and iron-dependent oxygenase domain-containing protein 3-like protein [Leptotrombidium deliense]
>RWS30000.1 Mechanosensory protein 2-like protein, partial [Leptotrombidium deliense]
>RWS29999.1 uncharacterized protein B4U80_05411 [Leptotrombidium deliense]
>RWS29998.1 serpin-2 precursor [Leptotrombidium deliense]
>RWS29997.1 protein ROP-like protein [Leptotrombidium deliense]
>RWS29996.1 fatty acyl-CoA reductase-like protein, partial [Leptotrombidium deliense]
>RWS29995.1 60S ribosomal protein L28-like protein [Leptotrombidium deliense]
>RWS29994.1 uncharacterized protein B4U80_05015, partial [Leptotrombidium deliense]
>RWS29993.1 corticotropin-releasing factor-binding protein-like protein [Leptotrombidium deliense]
>RWS29992.1 ribokinase-like protein [Leptotrombidium deliense]
>RWS29991.1 metalloprotease TIKI2-like isoform X2 [Leptotrombidium deliense]
>RWS29990.1 osmotic avoidance abnormal protein 3-like protein [Leptotrombidium deliense]
>RWS29989.1 splicing factor 3B subunit 1-like isoform X1 [Leptotrombidium deliense]
>RWS29988.1 pleiotropic regulator 1-like protein [Leptotrombidium deliense]
>RWS29987.1 GABA-gated ion channel-like protein [Leptotrombidium deliense]
>RWS29986.1 Low density lipoprotein receptor adapter protein 1-B-like protein [Leptotrombidium deliense]
>RWS29985.1 hypothetical protein B4U80_01324 [Leptotrombidium deliense]
>RWS29984.1 eukaryotic translation initiation factor 1A: X-chromosomal-like protein [Leptotrombidium deliense]
>RWS29983.1 nucleoporin seh1-like isoform X1 [Leptotrombidium deliense]
>RWS29982.1 neuralized-like protein 2 [Leptotrombidium deliense]
>RWS29981.1 guanine nucleotide-binding protein-like protein, partial [Leptotrombidium deliense]
>RWS29980.1 Conserved oligomeric Golgi complex subunit 4-like protein [Leptotrombidium deliense]
>RWS29979.1 Splicing factor 3B subunit 3-like protein [Leptotrombidium deliense]
>RWS29978.1 ubiquitin-related modifier 1-like protein [Leptotrombidium deliense]
>RWS29977.1 E3 ubiquitin-protein ligase RNF146-like isoform X1 [Leptotrombidium deliense]
>RWS29976.1 nuclear pore complex protein Nup93-like protein, partial [Leptotrombidium deliense]
>RWS29975.1 protein big brother-like protein [Leptotrombidium deliense]
>RWS29974.1 AKT-interacting protein-like protein, partial [Leptotrombidium deliense]
>RWS29973.1 carbohydrate sulfotransferase 11-like protein [Leptotrombidium deliense]
>RWS29972.1 ER degradation-enhancing alpha-mannosidase-like 1, partial [Leptotrombidium deliense]
>RWS29971.1 Wnt16 like-like protein [Leptotrombidium deliense]
>RWS29970.1 E3 ubiquitin-protein ligase RNF13-like protein, partial [Leptotrombidium deliense]
>RWS29969.1 dolichol kinase-like protein [Leptotrombidium deliense]
>RWS29968.1 cullin-3-A-like protein, partial [Leptotrombidium deliense]
>RWS29967.1 phosducin-like protein 3, partial [Leptotrombidium deliense]
>RWS29966.1 hypothetical protein B4U80_08203, partial [Leptotrombidium deliense]
>RWS29965.1 protein Wnt-2b-A-like protein [Leptotrombidium deliense]
>RWS29964.1 myocyte-specific enhancer factor 2-like protein [Leptotrombidium deliense]
>RWS29963.1 Flotillin-1-like protein [Leptotrombidium deliense]
>RWS29962.1 cuticle protein 14 isoform b-like protein [Leptotrombidium deliense]
>RWS29961.1 hypothetical protein B4U80_08508, partial [Leptotrombidium deliense]
>RWS29960.1 ephrin type-A receptor 4-like protein, partial [Leptotrombidium deliense]
>RWS29959.1 microspherule protein 1-like protein [Leptotrombidium deliense]
>RWS29958.1 MFS-type transporter-like protein [Leptotrombidium deliense]
>RWS29957.1 calcium/calmodulin-dependent protein kinase type II alpha chain-like isoform X5 [Leptotrombidium deliense]
>RWS29956.1 hypothetical protein B4U80_01541 [Leptotrombidium deliense]
>RWS29955.1 cysteine desulfurase-like isoform X1 [Leptotrombidium deliense]
>RWS29953.1 glutaryl-CoA dehydrogenase-like protein [Leptotrombidium deliense]
>RWS29952.1 vacuolar protein sorting-associated protein 4B-like protein [Leptotrombidium deliense]
>RWS29951.1 translation initiation factor IF-2-like protein [Leptotrombidium deliense]
>RWS29950.1 matrix metalloproteinase-14-like isoform X5 [Leptotrombidium deliense]
>RWS29949.1 hypothetical protein B4U80_05135 [Leptotrombidium deliense]
>RWS29948.1 hypothetical protein B4U80_05134 [Leptotrombidium deliense]
>RWS29947.1 protein alan shepard-like isoform X12 [Leptotrombidium deliense]
>RWS29946.1 JNK1/MAPK8-associated membrane protein-like protein [Leptotrombidium deliense]
>RWS29945.1 DNA-directed RNA polymerases I: II: and III subunit RPABC2-like protein [Leptotrombidium deliense]
>RWS29944.1 1-phosphatidylinositol 4:5-bisphosphate phosphodiesterase-like protein, partial [Leptotrombidium deliense]
>RWS29943.1 nuclear pore complex protein Nup85-like isoform X1 [Leptotrombidium deliense]
>RWS29942.1 trifunctional enzyme subunit alpha-like protein [Leptotrombidium deliense]
>RWS29941.1 voltage-dependent calcium channel type A subunit alpha-1-like protein [Leptotrombidium deliense]
>RWS29940.1 protein l(2)37Cc-like protein [Leptotrombidium deliense]
>RWS29939.1 Iron/zinc purple acid phosphatase-like protein, partial [Leptotrombidium deliense]
>RWS29938.1 hypothetical protein B4U80_06651 [Leptotrombidium deliense]
>RWS29937.1 hypothetical protein B4U80_06650 [Leptotrombidium deliense]
>RWS29936.1 uncharacterized protein B4U80_06652 [Leptotrombidium deliense]
>RWS29935.1 protein phosphatase methylesterase 1-like protein [Leptotrombidium deliense]
>RWS29934.1 ecdysone biosynthesis protein-like protein, partial [Leptotrombidium deliense]
>RWS29933.1 eyegone-like protein [Leptotrombidium deliense]
>RWS29932.1 paired box protein Pax-6-like isoform X3 [Leptotrombidium deliense]
>RWS29931.1 ubiA prenyltransferase domain-containing protein 1-like protein [Leptotrombidium deliense]
>RWS29930.1 hypothetical protein B4U80_02742 [Leptotrombidium deliense]
>RWS29929.1 DNA repair protein complementing XP-C cells-like protein, partial [Leptotrombidium deliense]
>RWS29928.1 ADP/ATP translocase-like protein, partial [Leptotrombidium deliense]
>RWS29927.1 cAMP-specific 3':5'-cyclic phosphodiesterase: isoforms N/G-like protein, partial [Leptotrombidium deliense]
>RWS29926.1 glycine/serine hydroxymethyltransferase-like protein [Leptotrombidium deliense]
>RWS29925.1 double-strand break repair protein MRE11A-like isoform X2 [Leptotrombidium deliense]
>RWS29924.1 trinucleotide repeat-containing gene 6A protein-like isoform X1 [Leptotrombidium deliense]
>RWS29923.1 protein FAM86A-like protein [Leptotrombidium deliense]
>RWS29922.1 Activin receptor type-2B-like protein [Leptotrombidium deliense]
>RWS29921.1 prefoldin subunit 5-like protein [Leptotrombidium deliense]
>RWS29920.1 zinc finger CCCH domain-containing protein 3-like protein [Leptotrombidium deliense]
>RWS29919.1 docking protein-like protein [Leptotrombidium deliense]
>RWS29918.1 Bardet-Biedl syndrome 1 protein-like protein [Leptotrombidium deliense]
>RWS29917.1 ATP-dependent RNA helicase DHX35-like protein [Leptotrombidium deliense]
>RWS29916.1 Yippee-type zinc-binding protein-like protein, partial [Leptotrombidium deliense]
>RWS29915.1 Cs-six4-like protein [Leptotrombidium deliense]
>RWS29914.1 Sodium-dependent nutrient amino acid transporter 1-like protein [Leptotrombidium deliense]
>RWS29913.1 Tetratricopeptide repeat protein 26-like protein, partial [Leptotrombidium deliense]
>RWS29912.1 CD109 antigen-like protein, partial [Leptotrombidium deliense]
>RWS29911.1 TPR repeat-containing protein-like protein [Leptotrombidium deliense]
>RWS29910.1 hypothetical protein B4U80_02310 [Leptotrombidium deliense]
>RWS29909.1 DNA-binding protein D-ETS-3-like protein [Leptotrombidium deliense]
>RWS29908.1 hypothetical protein B4U80_03797 [Leptotrombidium deliense]
>RWS29907.1 ferritin heavy chain-like protein [Leptotrombidium deliense]
>RWS29906.1 docking protein 2-like protein [Leptotrombidium deliense]
>RWS29905.1 protease-associated domain-containing protein 1-like protein, partial [Leptotrombidium deliense]
>RWS29904.1 Docking protein 2-like protein [Leptotrombidium deliense]
>RWS29903.1 E3 ubiquitin-protein ligase RNF4-like isoform X1 [Leptotrombidium deliense]
>RWS29902.1 polycomb group RING finger protein 3-like protein, partial [Leptotrombidium deliense]
>RWS29901.1 carrier protein-like protein [Leptotrombidium deliense]
>RWS29900.1 disintegrin and metalloproteinase domain-containing protein 28-like isoform X2 [Leptotrombidium deliense]
>RWS29899.1 nucleolar protein 56-like isoform X1 [Leptotrombidium deliense]
>RWS29898.1 beta-1:4-galactosyltransferase 7-like isoform X2 [Leptotrombidium deliense]
>RWS29897.1 pre-mRNA-processing factor 19-like protein [Leptotrombidium deliense]
>RWS29896.1 transcription factor Sp9-like protein [Leptotrombidium deliense]
>RWS29895.1 hypothetical protein B4U80_11286 [Leptotrombidium deliense]
>RWS29894.1 prolactin regulatory element-binding protein-like protein [Leptotrombidium deliense]
>RWS29893.1 phosphotriesterase-related protein-like protein [Leptotrombidium deliense]
>RWS29892.1 Trifunctional enzyme subunit beta-like protein [Leptotrombidium deliense]
>RWS29891.1 RNA-binding protein 40-like protein [Leptotrombidium deliense]
>RWS29890.1 RNA-binding protein 40-like protein [Leptotrombidium deliense]
>RWS29889.1 disintegrin and metalloproteinase with thrombospondin motifs 1-like protein [Leptotrombidium deliense]
>RWS29888.1 ufm1-specific protease 2-like isoform X3, partial [Leptotrombidium deliense]
>RWS29887.1 sodium/potassium-transporting ATPase subunit alpha-like protein [Leptotrombidium deliense]
>RWS29886.1 INO80 complex subunit D-like protein [Leptotrombidium deliense]
>RWS29885.1 Claudin domain-containing protein 1-like protein [Leptotrombidium deliense]
>RWS29884.1 protein fem-1 C-like protein [Leptotrombidium deliense]
>RWS29883.1 Sar s 18 allergen (chitinase-like protein) [Leptotrombidium deliense]
>RWS29882.1 hypothetical protein B4U80_11434 [Leptotrombidium deliense]
>RWS29881.1 putative E3 ubiquitin-protein ligase RNF144A-B-like protein [Leptotrombidium deliense]
>RWS29880.1 complement component 1 Q subcomponent-binding protein-like protein [Leptotrombidium deliense]
>RWS29879.1 WD repeat-containing protein 35-like isoform X1 [Leptotrombidium deliense]
>RWS29878.1 ubiquitin thioesterase OTU1-like protein [Leptotrombidium deliense]
>RWS29877.1 protein aveugle-like protein [Leptotrombidium deliense]
>RWS29876.1 calcium/calmodulin-dependent protein kinase type II alpha chain-like protein [Leptotrombidium deliense]
>RWS29875.1 uncharacterized protein B4U80_08629 [Leptotrombidium deliense]
>RWS29874.1 U3 small nucleolar ribonucleoprotein IMP4-like protein [Leptotrombidium deliense]
>RWS29873.1 protein dopey-1-like protein [Leptotrombidium deliense]
>RWS29872.1 eukaryotic translation initiation factor 5A-1-like isoform X1 [Leptotrombidium deliense]
>RWS29871.1 protein split ends-like protein [Leptotrombidium deliense]
>RWS29870.1 hypothetical protein B4U80_08326 [Leptotrombidium deliense]
>RWS29869.1 hypothetical protein B4U80_12688 [Leptotrombidium deliense]
>RWS29868.1 nuclear hormone receptor FTZ-F1 beta-like protein [Leptotrombidium deliense]
>RWS29867.1 neuropeptide F receptor-like protein [Leptotrombidium deliense]
>RWS29866.1 max-binding protein MNT-like protein [Leptotrombidium deliense]
>RWS29865.1 very long-chain specific acyl-CoA dehydrogenase-like protein [Leptotrombidium deliense]
>RWS29864.1 hypothetical protein B4U80_09635, partial [Leptotrombidium deliense]
>RWS29863.1 metalloendopeptidase OMA1-like protein, partial [Leptotrombidium deliense]
>RWS29862.1 vacuole membrane protein 1-like protein [Leptotrombidium deliense]
>RWS29861.1 dr1-associated corepressor-like isoform X1, partial [Leptotrombidium deliense]
>RWS29860.1 nuclear factor of activated T-cells 5-like protein [Leptotrombidium deliense]
>RWS29859.1 embryonic polarity protein dorsal-like protein [Leptotrombidium deliense]
>RWS29858.1 actin-related protein 2/3 complex subunit 4-like protein [Leptotrombidium deliense]
>RWS29857.1 unconventional myosin-IXa-like isoform X2 [Leptotrombidium deliense]
>RWS29856.1 CTD small phosphatase-like protein 2-B isoform X1 [Leptotrombidium deliense]
>RWS29855.1 transmembrane protein 19-like protein [Leptotrombidium deliense]
>RWS29854.1 hypothetical protein B4U80_11613 [Leptotrombidium deliense]
>RWS29853.1 Zinc finger MYND domain-containing protein 11-like protein [Leptotrombidium deliense]
>RWS29852.1 fukutin-like protein, partial [Leptotrombidium deliense]
>RWS29851.1 phosphatidylinositol 5-phosphate 4-kinase type-2 alpha-like protein [Leptotrombidium deliense]
>RWS29850.1 kinesin heavy chain-like protein [Leptotrombidium deliense]
>RWS29849.1 CDGSH iron-sulfur domain-containing protein 3-like protein [Leptotrombidium deliense]
>RWS29848.1 dual oxidase-like protein, partial [Leptotrombidium deliense]
>RWS29847.1 hypothetical protein B4U80_05082 [Leptotrombidium deliense]
>RWS29846.1 Lysozyme 1-like protein [Leptotrombidium deliense]
>RWS29845.1 Destabilase-like protein [Leptotrombidium deliense]
>RWS29844.1 amyloid beta A4 precursor protein-binding family B member 2-like protein, partial [Leptotrombidium deliense]
>RWS29843.1 hypothetical protein B4U80_08003 [Leptotrombidium deliense]
>RWS29842.1 Sar s 28 (heat shock protein 70-like protein 6), partial [Leptotrombidium deliense]
>RWS29841.1 ATP-dependent RNA helicase DDX1-like protein [Leptotrombidium deliense]
>RWS29840.1 Repulsive guidance molecule A-like protein [Leptotrombidium deliense]
>RWS29839.1 UDP-N-acetylglucosamine transferase subunit ALG13-like protein [Leptotrombidium deliense]
>RWS29838.1 E3 ubiquitin-protein ligase Arkadia-like protein [Leptotrombidium deliense]
>RWS29837.1 prophenoloxidase activating enzyme-like protein [Leptotrombidium deliense]
>RWS29836.1 Diacylglycerol kinase beta-like protein [Leptotrombidium deliense]
>RWS29835.1 tectonin beta-propeller repeat-containing protein 2-like protein [Leptotrombidium deliense]
>RWS29834.1 gamma-tubulin complex component 2-like protein [Leptotrombidium deliense]
>RWS29833.1 putative fatty acyl-CoA reductase-like isoform X2 [Leptotrombidium deliense]
>RWS29832.1 eukaryotic translation initiation factor 3 subunit F-like protein [Leptotrombidium deliense]
>RWS29831.1 Extended synaptotagmin-2-B-like protein [Leptotrombidium deliense]
>RWS29830.1 hypothetical protein B4U80_12691 [Leptotrombidium deliense]
>RWS29829.1 structural maintenance of chromosomes protein 1A-like protein 2 [Leptotrombidium deliense]
>RWS29828.1 isovaleryl-CoA dehydrogenase-like protein [Leptotrombidium deliense]
>RWS29827.1 Y+LAT1B-like protein [Leptotrombidium deliense]
>RWS29826.1 E3 ubiquitin-protein ligase ZNRF2-like protein [Leptotrombidium deliense]
>RWS29825.1 kelch-like protein 26 [Leptotrombidium deliense]
>RWS29824.1 uncharacterized protein B4U80_09515 [Leptotrombidium deliense]
>RWS29823.1 protein FAM43A-like protein [Leptotrombidium deliense]
>RWS29822.1 hypothetical protein B4U80_04075 [Leptotrombidium deliense]
>RWS29821.1 pre-mRNA-splicing factor ATP-dependent RNA helicase PRP16-like protein [Leptotrombidium deliense]
>RWS29820.1 nephrin-like protein, partial [Leptotrombidium deliense]
>RWS29819.1 Ubiquitin carboxyl-terminal hydrolase 2-like protein [Leptotrombidium deliense]
>RWS29818.1 E3 ubiquitin-protein ligase UBR4-like protein, partial [Leptotrombidium deliense]
>RWS29817.1 voltage-gated sodium channel-like protein [Leptotrombidium deliense]
>RWS29816.1 fibroblast growth factor receptor-like 1, partial [Leptotrombidium deliense]
>RWS29815.1 porphobilinogen deaminase-like protein [Leptotrombidium deliense]
>RWS29814.1 Cerebral protein-like protein [Leptotrombidium deliense]
>RWS29813.1 regulator of G-protein signaling 12-like protein [Leptotrombidium deliense]
>RWS29812.1 Nucleolar protein 4-like protein [Leptotrombidium deliense]
>RWS29811.1 translation initiation factor eIF-2B subunit delta-like isoform X2 [Leptotrombidium deliense]
>RWS29810.1 makorin-like protein [Leptotrombidium deliense]
>RWS29809.1 zinc finger CCHC domain-containing protein 4-like isoform X2 [Leptotrombidium deliense]
>RWS29808.1 cysteine-rich with EGF-like domain protein 2 [Leptotrombidium deliense]
>RWS29807.1 DNA replication licensing factor mcm2-like isoform X1 [Leptotrombidium deliense]
>RWS29806.1 zinc finger CCHC domain containing 4-like isoform CRA_b [Leptotrombidium deliense]
>RWS29805.1 Protein GDAP2-like protein [Leptotrombidium deliense]
>RWS29804.1 protein FAM46C-like protein [Leptotrombidium deliense]
>RWS29803.1 hypothetical protein B4U80_00050 [Leptotrombidium deliense]
>RWS29802.1 ras-specific guanine nucleotide-releasing factor 1-like protein [Leptotrombidium deliense]
>RWS29801.1 DNA excision repair protein ERCC-1-like protein [Leptotrombidium deliense]
>RWS29800.1 Monoacylglycerol lipase ABHD12-like protein [Leptotrombidium deliense]
>RWS29799.1 histone deacetylase hda2-like protein [Leptotrombidium deliense]
>RWS29798.1 N-acetylglucosamine-1-phosphotransferase subunit gamma-like protein [Leptotrombidium deliense]
>RWS29797.1 40S ribosomal protein S17-like protein [Leptotrombidium deliense]
>RWS29796.1 neuroglobin-like protein [Leptotrombidium deliense]
>RWS29795.1 RNA-binding protein Musashi Rbp6-like protein, partial [Leptotrombidium deliense]
>RWS29794.1 amino acid transporter ANT1-like protein, partial [Leptotrombidium deliense]
>RWS29793.1 carboxypeptidase B-like protein [Leptotrombidium deliense]
>RWS29792.1 C2 domain-containing protein 5-like isoform X6 [Leptotrombidium deliense]
>RWS29791.1 serine/arginine-rich splicing factor 12-like isoform X2 [Leptotrombidium deliense]
>RWS29790.1 transforming acidic coiled-coil-containing protein 3-like protein [Leptotrombidium deliense]
>RWS29789.1 transport and Golgi organization protein 6-like protein [Leptotrombidium deliense]
>RWS29788.1 Cheerio / Filamin-A/C -like protein [Leptotrombidium deliense]
>RWS29787.1 Inositol polyphosphate 5-phosphatase K-like protein, partial [Leptotrombidium deliense]
>RWS29786.1 Cheerio / Filamin-A/C -like protein [Leptotrombidium deliense]
>RWS29785.1 metabotropic glutamate receptor 2-like protein [Leptotrombidium deliense]
>RWS29784.1 retinoic acid receptor gamma-A-like isoform X3 [Leptotrombidium deliense]
>RWS29783.1 excitatory amino acid transporter-like protein [Leptotrombidium deliense]
>RWS29782.1 hypothetical protein B4U80_04097 [Leptotrombidium deliense]
>RWS29781.1 putative Cyclic AMP-dependent transcription factor ATF-6 beta-like protein [Leptotrombidium deliense]
>RWS29780.1 hypothetical protein B4U80_12695, partial [Leptotrombidium deliense]
>RWS29779.1 Elongation factor 1-alpha 1-like protein, partial [Leptotrombidium deliense]
>RWS29778.1 28S ribosomal protein S14-like protein [Leptotrombidium deliense]
>RWS29777.1 Syndecan-like protein [Leptotrombidium deliense]
>RWS29776.1 phosphatidylinositol N-acetylglucosaminyltransferase subunit Q-like protein [Leptotrombidium deliense]
>RWS29775.1 serine/threonine-protein kinase RIO3-like protein [Leptotrombidium deliense]
>RWS29774.1 TLD domain-containing protein 2-like isoform X17, partial [Leptotrombidium deliense]
>RWS29773.1 aspartate--tRNA ligase-like protein [Leptotrombidium deliense]
>RWS29772.1 macrophage migration inhibitory factor-like protein [Leptotrombidium deliense]
>RWS29771.1 macrophage migration inhibitory factor-like protein [Leptotrombidium deliense]
>RWS29770.1 piwi-like protein 1 [Leptotrombidium deliense]
>RWS29769.1 hypothetical protein B4U80_08914 [Leptotrombidium deliense]
>RWS29768.1 Calcium-independent protein kinase C-like protein [Leptotrombidium deliense]
>RWS29767.1 hypothetical protein B4U80_12696 [Leptotrombidium deliense]
>RWS29766.1 NEDD4-binding protein 2-like protein [Leptotrombidium deliense]
>RWS29765.1 Peptidyl-prolyl cis-trans isomerase D-like protein [Leptotrombidium deliense]
>RWS29764.1 myosin-2 heavy chain-like protein, partial [Leptotrombidium deliense]
>RWS29763.1 Venom allergen 5-like protein, partial [Leptotrombidium deliense]
>RWS29762.1 histone-lysine N-methyltransferase: setb1-like protein [Leptotrombidium deliense]
>RWS29761.1 dipeptidyl peptidase 9-like protein [Leptotrombidium deliense]
>RWS29760.1 agrin-like protein [Leptotrombidium deliense]
>RWS29759.1 agrin-like protein, partial [Leptotrombidium deliense]
>RWS29758.1 CBN-NEP-1 protein-like protein [Leptotrombidium deliense]
>RWS29757.1 hypothetical protein B4U80_07992, partial [Leptotrombidium deliense]
>RWS29756.1 membrane metallo-endopeptidase-like 1 isoform X3 [Leptotrombidium deliense]
>RWS29755.1 beta-hexosaminidase subunit alpha-like protein [Leptotrombidium deliense]
>RWS29754.1 NFX1-type zinc finger-containing protein 1-like protein [Leptotrombidium deliense]
>RWS29753.1 Tyrosine-protein kinase CSK-like protein [Leptotrombidium deliense]
>RWS29752.1 homeobox protein-like protein [Leptotrombidium deliense]
>RWS29751.1 hypothetical protein B4U80_12698 [Leptotrombidium deliense]
>RWS29750.1 hypothetical protein B4U80_13640 [Leptotrombidium deliense]
>RWS29749.1 hypothetical protein B4U80_12697 [Leptotrombidium deliense]
>RWS29748.1 fructose-bisphosphate aldolase-like protein [Leptotrombidium deliense]
>RWS29747.1 DNA replication complex GINS protein PSF2-like protein [Leptotrombidium deliense]
>RWS29746.1 protein SERAC1-like protein [Leptotrombidium deliense]
>RWS29745.1 ribonuclease H2 subunit A-like protein [Leptotrombidium deliense]
>RWS29744.1 Regulator of chromosome condensation (RCC1) repeat protein-like protein [Leptotrombidium deliense]
>RWS29743.1 Poly(ADP-ribose) glycohydrolase ARH3-like protein [Leptotrombidium deliense]
>RWS29742.1 hypothetical protein B4U80_07181 [Leptotrombidium deliense]
>RWS29741.1 Protein SZT2-like protein, partial [Leptotrombidium deliense]
>RWS29740.1 patched domain-containing protein (Ptchd)-like protein [Leptotrombidium deliense]
>RWS29739.1 Ras family-like protein [Leptotrombidium deliense]
>RWS29738.1 tetratricopeptide repeat protein 31-like protein [Leptotrombidium deliense]
>RWS29737.1 twinfilin-2-like isoform X3 [Leptotrombidium deliense]
>RWS29736.1 GTP-binding protein 2-like protein [Leptotrombidium deliense]
>RWS29735.1 hypothetical protein B4U80_08207 [Leptotrombidium deliense]
>RWS29734.1 regulator of nonsense transcripts 1-like protein [Leptotrombidium deliense]
>RWS29733.1 dehydrogenase/reductase SDR family protein 7-like protein, partial [Leptotrombidium deliense]
>RWS29732.1 40S ribosomal protein S6-like protein, partial [Leptotrombidium deliense]
>RWS29731.1 F-box only protein 7-like protein [Leptotrombidium deliense]
>RWS29730.1 F-box only protein 7-like protein [Leptotrombidium deliense]
>RWS29729.1 Trypsin-like serine protease 3, partial [Leptotrombidium deliense]
>RWS29728.1 diacylglycerol kinase epsilon-like protein [Leptotrombidium deliense]
>RWS29727.1 GATA zinc finger domain-containing protein 1-like protein [Leptotrombidium deliense]
>RWS29726.1 Dihydroorotate dehydrogenase (quinone)-like protein [Leptotrombidium deliense]
>RWS29725.1 uncharacterized protein B4U80_08834, partial [Leptotrombidium deliense]
>RWS29724.1 Cs-six1 a-like protein, partial [Leptotrombidium deliense]
>RWS29723.1 hypothetical protein B4U80_02691, partial [Leptotrombidium deliense]
>RWS29722.1 relaxin receptor-like protein, partial [Leptotrombidium deliense]
>RWS29721.1 relaxin receptor-like protein [Leptotrombidium deliense]
>RWS29720.1 hypothetical protein B4U80_13642 [Leptotrombidium deliense]
>RWS29719.1 BTB/POZ domain-containing protein 9-like protein [Leptotrombidium deliense]
>RWS29718.1 tyrosine-protein phosphatase 10D-like protein [Leptotrombidium deliense]
>RWS29717.1 protein DDI1 2-like isoform X1 [Leptotrombidium deliense]
>RWS29716.1 Pancreatic lipase-related protein 1-like protein [Leptotrombidium deliense]
>RWS29715.1 uncharacterized protein B4U80_06569 [Leptotrombidium deliense]
>RWS29714.1 ankyrin repeat domain-containing protein 34C-like protein [Leptotrombidium deliense]
>RWS29713.1 hypothetical protein B4U80_06567 [Leptotrombidium deliense]
>RWS29712.1 hemocyte protein-glutamine gamma-glutamyltransferase-like protein [Leptotrombidium deliense]
>RWS29711.1 signal sequence receptor beta-like protein [Leptotrombidium deliense]
>RWS29710.1 elongation factor 2-like protein [Leptotrombidium deliense]
>RWS29709.1 protein pygopus-like protein [Leptotrombidium deliense]
>RWS29708.1 peroxisomal multifunctional enzyme type 2-like isoform X1, partial [Leptotrombidium deliense]
>RWS29707.1 dentin sialophosphoprotein-like protein, partial [Leptotrombidium deliense]
>RWS29706.1 BTB/POZ domain-containing protein 9-like protein, partial [Leptotrombidium deliense]
>RWS29705.1 nucleolar transcription factor 1-A-like isoform X2 [Leptotrombidium deliense]
>RWS29704.1 aminoacyl tRNA synthase complex-interacting multifunctional protein 1-like protein [Leptotrombidium deliense]
>RWS29703.1 pumilio 2-like isoform X1 [Leptotrombidium deliense]
>RWS29702.1 beta-2 adrenergic receptor-like protein, partial [Leptotrombidium deliense]
>RWS29701.1 ceramide-1-phosphate transfer protein-like protein [Leptotrombidium deliense]
>RWS29700.1 NADH dehydrogenase [ubiquinone] 1 alpha subcomplex assembly factor 3-like protein [Leptotrombidium deliense]
>RWS29699.1 Peroxisomal acyl-coenzyme A oxidase 3-like protein [Leptotrombidium deliense]
>RWS29698.1 Synaptotagmin-9-like protein [Leptotrombidium deliense]
>RWS29697.1 TBC1 domain family member 15-like protein [Leptotrombidium deliense]
>RWS29696.1 bromodomain adjacent to zinc finger domain protein 2B-like isoform X6 [Leptotrombidium deliense]
>RWS29695.1 dnaJ-like protein 4 [Leptotrombidium deliense]
>RWS29694.1 TWiK family of potassium channels protein 7-like protein [Leptotrombidium deliense]
>RWS29693.1 DNA polymerase II-like protein [Leptotrombidium deliense]
>RWS29692.1 Iron/zinc purple acid phosphatase-like protein [Leptotrombidium deliense]
>RWS29691.1 selenoprotein M-like protein [Leptotrombidium deliense]
>RWS29690.1 serine/threonine-protein kinase PLK1-like protein, partial [Leptotrombidium deliense]
>RWS29689.1 ER lumen protein-retaining receptor 2-like protein [Leptotrombidium deliense]
>RWS29688.1 solute carrier organic anion transporter family member 5A1-like protein [Leptotrombidium deliense]
>RWS29687.1 HRAS-like suppressor 3 [Leptotrombidium deliense]
>RWS29686.1 Serrate RNA effector molecule-like protein [Leptotrombidium deliense]
>RWS29685.1 cathepsin O-like cysteine peptidase protein [Leptotrombidium deliense]
>RWS29684.1 ABC transporter ABCC1-like protein [Leptotrombidium deliense]
>RWS29683.1 hypothetical protein B4U80_10290 [Leptotrombidium deliense]
>RWS29682.1 TIP41-like protein [Leptotrombidium deliense]
>RWS29681.1 ABC transporter sub-family B-like protein 1, partial [Leptotrombidium deliense]
>RWS29680.1 NEDD8-activating enzyme E1 catalytic subunit-like protein [Leptotrombidium deliense]
>RWS29679.1 hypothetical protein B4U80_09168, partial [Leptotrombidium deliense]
>RWS29678.1 U3 small nucleolar RNA-interacting protein 2-like protein, partial [Leptotrombidium deliense]
>RWS29677.1 ralBP1-associated Eps domain-containing protein 1-like protein [Leptotrombidium deliense]
>RWS29676.1 trafficking protein particle complex subunit 10-like protein, partial [Leptotrombidium deliense]
>RWS29675.1 ornithine aminotransferase-like protein [Leptotrombidium deliense]
>RWS29674.1 armadillo repeat protein deleted in velo-cardio-facial syndrome-like protein [Leptotrombidium deliense]
>RWS29673.1 elongation of very long chain fatty acids protein-like isoform X2 [Leptotrombidium deliense]
>RWS29672.1 protein nubbin-like protein [Leptotrombidium deliense]
>RWS29671.1 POU domain: class 2: transcription factor 1-like isoform X5 [Leptotrombidium deliense]
>RWS29670.1 protein tramtrack: beta isoform-like protein [Leptotrombidium deliense]
>RWS29669.1 ATPase family AAA domain-containing protein 1-like protein [Leptotrombidium deliense]
>RWS29668.1 structure-specific recognition protein-like protein [Leptotrombidium deliense]
>RWS29667.1 serine/threonine-protein kinase unc-51-like protein [Leptotrombidium deliense]
>RWS29666.1 DnaJ domain and NUDIX domain hydrolase-like protein [Leptotrombidium deliense]
>RWS29665.1 piwi-like protein 1 [Leptotrombidium deliense]
>RWS29664.1 BTB/POZ domain-containing protein 9-like protein [Leptotrombidium deliense]
>RWS29663.1 transcription factor AP-4-like protein [Leptotrombidium deliense]
>RWS29662.1 hypothetical protein B4U80_02750 [Leptotrombidium deliense]
>RWS29661.1 membralin-like protein [Leptotrombidium deliense]
>RWS29660.1 Transmembrane and TPR repeat-containing protein 4-like protein, partial [Leptotrombidium deliense]
>RWS29659.1 myotubularin-related protein 14-like protein [Leptotrombidium deliense]
>RWS29658.1 Filamin-B-like protein [Leptotrombidium deliense]
>RWS29657.1 glycine receptor subunit alpha-3-like protein [Leptotrombidium deliense]
>RWS29656.1 serine/threonine-protein phosphatase 2A regulatory subunit B'' subunit beta-like protein [Leptotrombidium deliense]
>RWS29655.1 cysteine peptidase 2 family C54 protein-like protein [Leptotrombidium deliense]
>RWS29654.1 hypothetical protein B4U80_05540 [Leptotrombidium deliense]
>RWS29653.1 hypothetical protein B4U80_05541, partial [Leptotrombidium deliense]
>RWS29652.1 DnaJ-like protein [Leptotrombidium deliense]
>RWS29651.1 scavenger receptor class B member 1-like protein [Leptotrombidium deliense]
>RWS29650.1 uncharacterized protein B4U80_00008, partial [Leptotrombidium deliense]
>RWS29649.1 phosphatidylinositol 3-kinase regulatory subunit alpha-like isoform X2 [Leptotrombidium deliense]
>RWS29648.1 NGG1 interacting factor 3 like 1-like protein [Leptotrombidium deliense]
>RWS29647.1 sodium- and chloride-dependent GABA transporter ine-like protein [Leptotrombidium deliense]
>RWS29646.1 ATM interactor-like protein [Leptotrombidium deliense]
>RWS29645.1 dolichol-phosphate mannosyltransferase subunit 1-like protein [Leptotrombidium deliense]
>RWS29644.1 dTDP-glucose 4:6-dehydratase-like protein [Leptotrombidium deliense]
>RWS29643.1 cuticular protein-like protein [Leptotrombidium deliense]
>RWS29642.1 putative JmjC domain-containing histone demethylation protein 2C-like protein [Leptotrombidium deliense]
>RWS29641.1 COMM domain-containing protein 4-like protein, partial [Leptotrombidium deliense]
>RWS29640.1 sesquipedalian-1-like protein [Leptotrombidium deliense]
>RWS29639.1 membrane protein-like protein [Leptotrombidium deliense]
>RWS29638.1 myostatin-like protein [Leptotrombidium deliense]
>RWS29637.1 geranylgeranyl transferase type-2 subunit beta-like protein [Leptotrombidium deliense]
>RWS29636.1 WW domain-containing oxidoreductase-like isoform X3 [Leptotrombidium deliense]
>RWS29635.1 Meckelin-like protein [Leptotrombidium deliense]
>RWS29634.1 beta-hexosaminidase subunit alpha-like protein [Leptotrombidium deliense]
>RWS29633.1 cell death specification protein-like protein [Leptotrombidium deliense]
>RWS29632.1 hypothetical protein B4U80_05162, partial [Leptotrombidium deliense]
>RWS29631.1 uncharacterized protein B4U80_05163, partial [Leptotrombidium deliense]
>RWS29630.1 filamin-C-like protein [Leptotrombidium deliense]
>RWS29629.1 uncharacterized protein B4U80_08685 [Leptotrombidium deliense]
>RWS29628.1 signal peptidase complex subunit 1-like protein [Leptotrombidium deliense]
>RWS29627.1 5'-3' exoribonuclease 1-like protein [Leptotrombidium deliense]
>RWS29626.1 Dynactin subunit 4-like protein [Leptotrombidium deliense]
>RWS29625.1 uncharacterized protein B4U80_01289 [Leptotrombidium deliense]
>RWS29624.1 PERQ amino acid-rich with GYF domain-containing protein-like protein [Leptotrombidium deliense]
>RWS29623.1 cubilin-like protein [Leptotrombidium deliense]
>RWS29622.1 Tubulin gamma-2 chain-like protein [Leptotrombidium deliense]
>RWS29621.1 E3 ubiquitin-protein ligase LRSAM1-like protein [Leptotrombidium deliense]
>RWS29620.1 uncharacterized protein B4U80_08351 [Leptotrombidium deliense]
>RWS29619.1 Terpene synthase metal-binding domain protein-like protein [Leptotrombidium deliense]
>RWS29618.1 hypothetical protein B4U80_12710 [Leptotrombidium deliense]
>RWS29617.1 dolichyl-phosphate beta-glucosyltransferase-like protein [Leptotrombidium deliense]
>RWS29616.1 dolichyl-phosphate beta-glucosyltransferase-like protein [Leptotrombidium deliense]
>RWS29615.1 hypothetical protein B4U80_03374 [Leptotrombidium deliense]
>RWS29614.1 BAG domain-containing protein Samui-like protein [Leptotrombidium deliense]
>RWS29613.1 pancreatic lipase-related protein 2-like protein [Leptotrombidium deliense]
>RWS29612.1 cuticular protein-like protein [Leptotrombidium deliense]
>RWS29611.1 2-oxoglutarate and iron-dependent oxygenase domain-containing protein 3-like isoform X1, partial [Leptotrombidium deliense]
>RWS29610.1 hypothetical protein B4U80_03070 [Leptotrombidium deliense]
>RWS29609.1 Plexin-B-like protein, partial [Leptotrombidium deliense]
>RWS29608.1 neural-cadherin-like protein, partial [Leptotrombidium deliense]
>RWS29607.1 hypothetical protein B4U80_05706 [Leptotrombidium deliense]
>RWS29606.1 NPYLR1B-like protein [Leptotrombidium deliense]
>RWS29605.1 B-box type zinc finger protein ncl-1-like protein [Leptotrombidium deliense]
>RWS29604.1 hypothetical protein B4U80_09127 [Leptotrombidium deliense]
>RWS29603.1 maternal B9.10 protein-like protein [Leptotrombidium deliense]
>RWS29602.1 hypothetical protein B4U80_12711 [Leptotrombidium deliense]
>RWS29601.1 Amine sulfotransferase-like protein [Leptotrombidium deliense]
>RWS29600.1 POU domain: class 6: transcription factor 1-like protein [Leptotrombidium deliense]
>RWS29599.1 hypothetical protein B4U80_10520, partial [Leptotrombidium deliense]
>RWS29598.1 Phosphatidylinositol-binding clathrin assembly protein LAP-like protein [Leptotrombidium deliense]
>RWS29597.1 Phosphatidylinositol-binding clathrin assembly protein LAP-like protein, partial [Leptotrombidium deliense]
>RWS29596.1 5-hydroxytryptamine receptor 2B-like protein [Leptotrombidium deliense]
>RWS29595.1 hypothetical protein B4U80_11310 [Leptotrombidium deliense]
>RWS29594.1 hypothetical protein B4U80_11309, partial [Leptotrombidium deliense]
>RWS29593.1 uncharacterized protein B4U80_07753, partial [Leptotrombidium deliense]
>RWS29592.1 hypothetical protein B4U80_07752 [Leptotrombidium deliense]
>RWS29591.1 hypothetical protein B4U80_02398 [Leptotrombidium deliense]
>RWS29590.1 beta-hexosaminidase subunit alpha-like protein, partial [Leptotrombidium deliense]
>RWS29589.1 synapse-associated-like protein [Leptotrombidium deliense]
>RWS29588.1 NADH dehydrogenase [ubiquinone] 1 beta subcomplex subunit 2-like protein [Leptotrombidium deliense]
>RWS29587.1 protein lin-52-like isoform X2 [Leptotrombidium deliense]
>RWS29586.1 ribosomal pseudouridine synthase-like protein [Leptotrombidium deliense]
>RWS29585.1 hypothetical protein B4U80_12713 [Leptotrombidium deliense]
>RWS29584.1 hypothetical protein B4U80_13645 [Leptotrombidium deliense]
>RWS29583.1 tubulin-specific chaperone C-like protein [Leptotrombidium deliense]
>RWS29582.1 transmembrane protein-like protein [Leptotrombidium deliense]
>RWS29581.1 dehydrogenase/reductase SDR family member 7-like protein [Leptotrombidium deliense]
>RWS29580.1 hypothetical protein B4U80_04765 [Leptotrombidium deliense]
>RWS29579.1 superoxide dismutase [Cu-Zn] 4AP-like protein, partial [Leptotrombidium deliense]
>RWS29578.1 kinesin-like protein KIF16B isoform X3 [Leptotrombidium deliense]
>RWS29577.1 hypothetical protein B4U80_10311 [Leptotrombidium deliense]
>RWS29576.1 CCR4-NOT transcription complex subunit 1-like isoform X6 [Leptotrombidium deliense]
>RWS29575.1 Protein fem-1-like protein [Leptotrombidium deliense]
>RWS29574.1 Phospholipid scramblase 2-like protein [Leptotrombidium deliense]
>RWS29573.1 CD81 antigen-like protein, partial [Leptotrombidium deliense]
>RWS29572.1 Phospholipid scramblase 2-like protein [Leptotrombidium deliense]
>RWS29571.1 coronin-2B-like protein, partial [Leptotrombidium deliense]
>RWS29570.1 acidic leucine-rich nuclear phosphoprotein 32 family member B-like isoform X3 [Leptotrombidium deliense]
>RWS29569.1 D-beta-hydroxybutyrate dehydrogenase-like protein, partial [Leptotrombidium deliense]
>RWS29568.1 enolase-phosphatase E1-like protein [Leptotrombidium deliense]
>RWS29567.1 pituitary homeobox x-like protein [Leptotrombidium deliense]
>RWS29566.1 hypothetical protein B4U80_12715 [Leptotrombidium deliense]
>RWS29565.1 putative inhibitor of apoptosis-like protein [Leptotrombidium deliense]
>RWS29564.1 hypothetical protein B4U80_12716 [Leptotrombidium deliense]
>RWS29563.1 DNA helicase INO80-like protein, partial [Leptotrombidium deliense]
>RWS29562.1 serine/arginine-rich splicing factor 4-like protein [Leptotrombidium deliense]
>RWS29561.1 serine/arginine-rich splicing factor 4-like protein [Leptotrombidium deliense]
>RWS29560.1 Zinc finger FYVE domain-containing protein 19-like protein [Leptotrombidium deliense]
>RWS29559.1 neutral alpha-glucosidase AB-like isoform X1, partial [Leptotrombidium deliense]
>RWS29558.1 DNA damage-inducible transcript 4-like protein [Leptotrombidium deliense]
>RWS29557.1 TLC domain-containing protein 2-like protein, partial [Leptotrombidium deliense]
>RWS29556.1 cysteine-rich hydrophobic domain 2-like protein [Leptotrombidium deliense]
>RWS29555.1 Hydroxyacylglutathione hydrolase-like protein, partial [Leptotrombidium deliense]
>RWS29554.1 RNA polymerase II elongation factor ELL2-like protein [Leptotrombidium deliense]
>RWS29553.1 receptor expression-enhancing protein 5-like protein [Leptotrombidium deliense]
>RWS29552.1 hypothetical protein B4U80_13646 [Leptotrombidium deliense]
>RWS29551.1 Ubiquitin-associated protein 1-like protein [Leptotrombidium deliense]
>RWS29550.1 SWI/SNF-related matrix-associated actin-dependent regulator of chromatin subfamily E member 1-like protein [Leptotrombidium deliense]
>RWS29549.1 calmodulin-binding transcription activator-like protein [Leptotrombidium deliense]
>RWS29548.1 RNA polymerase-associated protein RTF1-like protein [Leptotrombidium deliense]
>RWS29547.1 putative phospholipid-transporting ATPase IA-like protein [Leptotrombidium deliense]
>RWS29546.1 putative extracellular sulfatase Sulf-1-like protein, partial [Leptotrombidium deliense]
>RWS29545.1 uncharacterized protein B4U80_08167 [Leptotrombidium deliense]
>RWS29544.1 uncharacterized protein B4U80_08166 [Leptotrombidium deliense]
>RWS29543.1 hypothetical protein B4U80_09736, partial [Leptotrombidium deliense]
>RWS29542.1 protein CLEC16A-like protein [Leptotrombidium deliense]
>RWS29541.1 putative ribosome biogenesis protein RLP24-like protein [Leptotrombidium deliense]
>RWS29540.1 RNA pseudouridylate synthase domain-containing protein 3-like protein [Leptotrombidium deliense]
>RWS29539.1 putative glycogen [starch] synthase-like protein [Leptotrombidium deliense]
>RWS29538.1 solute carrier protein-like protein [Leptotrombidium deliense]
>RWS29537.1 hypothetical protein B4U80_05585 [Leptotrombidium deliense]
>RWS29536.1 putative phosphorylase b kinase regulatory subunit beta-like protein [Leptotrombidium deliense]
>RWS29535.1 FYN-binding protein-like protein [Leptotrombidium deliense]
>RWS29534.1 uncharacterized protein B4U80_05588 [Leptotrombidium deliense]
>RWS29533.1 Golgi phosphoprotein 3 rotini-like protein [Leptotrombidium deliense]
>RWS29532.1 atrial natriuretic peptide receptor 1-like protein, partial [Leptotrombidium deliense]
>RWS29531.1 hypothetical protein B4U80_01725 [Leptotrombidium deliense]
>RWS29530.1 Atrial natriuretic peptide receptor 1-like protein [Leptotrombidium deliense]
>RWS29529.1 ribosome biogenesis regulatory protein-like protein [Leptotrombidium deliense]
>RWS29528.1 ectonucleotide pyrophosphatase/phosphodiesterase family member 5-like protein, partial [Leptotrombidium deliense]
>RWS29527.1 acetylcholinesterase-like protein 5 [Leptotrombidium deliense]
>RWS29526.1 early growth response protein 1-like protein [Leptotrombidium deliense]
>RWS29525.1 myosin light chain kinase: smooth muscle-like protein [Leptotrombidium deliense]
>RWS29524.1 voltage-dependent L-type calcium channel subunit beta-2-like isoform X1 [Leptotrombidium deliense]
>RWS29523.1 sonic hedgehog protein A-like protein, partial [Leptotrombidium deliense]
>RWS29522.1 uncharacterized protein B4U80_01252 [Leptotrombidium deliense]
>RWS29521.1 voltage-dependent calcium channel type A subunit alpha-1-like protein [Leptotrombidium deliense]
>RWS29520.1 voltage-dependent calcium channel type A subunit alpha-1-like protein, partial [Leptotrombidium deliense]
>RWS29519.1 LIM domain only protein 3-like protein, partial [Leptotrombidium deliense]
>RWS29518.1 homeodomain-interacting protein kinase 2-like protein, partial [Leptotrombidium deliense]
>RWS29517.1 ankyrin repeat and SAM domain-containing protein 1A-like protein [Leptotrombidium deliense]
>RWS29516.1 hydroxysteroid dehydrogenase-like protein 3, partial [Leptotrombidium deliense]
>RWS29515.1 hypothetical protein B4U80_11084, partial [Leptotrombidium deliense]
>RWS29514.1 proline-rich protein PRCC-like protein [Leptotrombidium deliense]
>RWS29513.1 hypothetical protein B4U80_11086, partial [Leptotrombidium deliense]
>RWS29512.1 Delta(3:5)-Delta(2:4)-dienoyl-CoA isomerase-like protein, partial [Leptotrombidium deliense]
>RWS29511.1 retinol dehydrogenase 12-like protein [Leptotrombidium deliense]
>RWS29510.1 metabotropic glutamate receptor 8-like protein [Leptotrombidium deliense]
>RWS29509.1 G-protein coupled receptor GRL101-like protein [Leptotrombidium deliense]
>RWS29508.1 G-protein coupled receptor GRL101-like isoform X1 [Leptotrombidium deliense]
>RWS29507.1 histone H2A-like protein [Leptotrombidium deliense]
>RWS29506.1 histone H2B-like protein, partial [Leptotrombidium deliense]
>RWS29505.1 glucosamine-6-phosphate isomerase 1-like isoform X1 [Leptotrombidium deliense]
>RWS29504.1 G-protein coupled receptor-like protein [Leptotrombidium deliense]
>RWS29503.1 gastrin-releasing peptide receptor-like protein [Leptotrombidium deliense]
>RWS29502.1 alpha-catulin-like protein [Leptotrombidium deliense]
>RWS29501.1 hypothetical protein B4U80_13650 [Leptotrombidium deliense]
>RWS29500.1 serine proteinase stubble-like protein [Leptotrombidium deliense]
>RWS29499.1 hemocyte protein-glutamine gamma-glutamyltransferase-like isoform X1, partial [Leptotrombidium deliense]
>RWS29498.1 hemocyte protein-glutamine gamma-glutamyltransferase-like protein [Leptotrombidium deliense]
>RWS29497.1 aminopeptidase-like protein 6 [Leptotrombidium deliense]
>RWS29496.1 Tyrosyl-DNA phosphodiesterase 1-like protein [Leptotrombidium deliense]
>RWS29495.1 hypothetical protein B4U80_05861 [Leptotrombidium deliense]
>RWS29494.1 diacylglycerol kinase theta-like protein [Leptotrombidium deliense]
>RWS29493.1 tyrosine-protein kinase shark-like protein [Leptotrombidium deliense]
>RWS29492.1 sidestep protein-like protein [Leptotrombidium deliense]
>RWS29491.1 low-density lipoprotein receptor-related protein 3-like protein, partial [Leptotrombidium deliense]
>RWS29490.1 39S ribosomal protein L9-like protein [Leptotrombidium deliense]
>RWS29489.1 Lon protease-like protein: peroxisomal [Leptotrombidium deliense]
>RWS29488.1 chromodomain-helicase-DNA-binding protein 8-like protein, partial [Leptotrombidium deliense]
>RWS29487.1 neprilysin-2-like protein, partial [Leptotrombidium deliense]
>RWS29486.1 glucose-6-phosphatase-like protein [Leptotrombidium deliense]
>RWS29485.1 Methionine--tRNA ligase: cytoplasmic-like protein [Leptotrombidium deliense]
>RWS29484.1 cytoplasmic dynein 1 intermediate chain 2-like isoform X1 [Leptotrombidium deliense]
>RWS29483.1 cyclin-dependent kinase 6-like protein, partial [Leptotrombidium deliense]
>RWS29482.1 neurofibromin-like protein, partial [Leptotrombidium deliense]
>RWS29481.1 protein slit-like protein [Leptotrombidium deliense]
>RWS29480.1 nuclear factor 1 C-type-like protein [Leptotrombidium deliense]
>RWS29479.1 putative 40S ribosomal protein S28-like protein [Leptotrombidium deliense]
>RWS29478.1 DALR anticodon-binding domain-containing protein 3-like protein [Leptotrombidium deliense]
>RWS29477.1 microtubule-associated protein tau-like protein [Leptotrombidium deliense]
>RWS29476.1 protein PBDC1-like protein [Leptotrombidium deliense]
>RWS29475.1 26S proteasome non-ATPase regulatory subunit 8-like protein [Leptotrombidium deliense]
>RWS29474.1 hypothetical protein B4U80_06495 [Leptotrombidium deliense]
>RWS29473.1 Nucleoside diphosphate-linked moiety X motif-like protein [Leptotrombidium deliense]
>RWS29472.1 poly(A) RNA polymerase GLD2-like protein [Leptotrombidium deliense]
>RWS29471.1 Delta-like protein [Leptotrombidium deliense]
>RWS29470.1 Cation transport regulator-like protein 1 [Leptotrombidium deliense]
>RWS29469.1 tubulin-specific chaperone D-like protein [Leptotrombidium deliense]
>RWS29468.1 Der f 30 allergen-like protein [Leptotrombidium deliense]
>RWS29467.1 hippocampus abundant transcript 1 protein-like protein [Leptotrombidium deliense]
>RWS29466.1 ras-related protein Rab-22A-like protein [Leptotrombidium deliense]
>RWS29465.1 disulfide isomerase-like protein [Leptotrombidium deliense]
>RWS29464.1 Electron transfer flavoprotein-ubiquinone oxidoreductase-like protein [Leptotrombidium deliense]
>RWS29463.1 bone morphogenetic protein receptor type-1B-like isoform X1 [Leptotrombidium deliense]
>RWS29462.1 Bridging integrator 3-like protein [Leptotrombidium deliense]
>RWS29461.1 serine/threonine-protein phosphatase 6 regulatory ankyrin repeat subunit B-like protein [Leptotrombidium deliense]
>RWS29460.1 platelet-derived growth factor subunit A-like protein [Leptotrombidium deliense]
>RWS29459.1 Down syndrome cell adhesion molecule-like protein, partial [Leptotrombidium deliense]
>RWS29458.1 hypothetical protein B4U80_04558 [Leptotrombidium deliense]
>RWS29457.1 interferon regulatory factor 2-binding protein 2-like protein [Leptotrombidium deliense]
>RWS29456.1 uncharacterized protein B4U80_04576 [Leptotrombidium deliense]
>RWS29455.1 GMP reductase 2-like protein, partial [Leptotrombidium deliense]
>RWS29454.1 hypothetical protein B4U80_09714 [Leptotrombidium deliense]
>RWS29453.1 dUTPase-like protein [Leptotrombidium deliense]
>RWS29452.1 tachykinin-like peptides receptor 86C [Leptotrombidium deliense]
>RWS29451.1 serine/threonine-protein kinase BRSK2-like isoform X11 [Leptotrombidium deliense]
>RWS29450.1 Protein odd-skipped-related 2-like protein [Leptotrombidium deliense]
>RWS29449.1 protein bowel-like protein [Leptotrombidium deliense]
>RWS29448.1 UPF0577 protein KIAA1324-like protein, partial [Leptotrombidium deliense]
>RWS29447.1 vesicle transport protein SEC20-like protein [Leptotrombidium deliense]
>RWS29446.1 hypothetical protein B4U80_04753 [Leptotrombidium deliense]
>RWS29445.1 lipid phosphate phosphohydrolase 1-like protein [Leptotrombidium deliense]
>RWS29444.1 F-actin-capping protein subunit beta-like protein [Leptotrombidium deliense]
>RWS29443.1 7SK snRNA methylphosphate capping enzyme-like protein [Leptotrombidium deliense]
>RWS29442.1 6-phosphogluconate dehydrogenase: decarboxylating-like protein [Leptotrombidium deliense]
>RWS29441.1 Dolichyl-diphosphooligosaccharide--protein glycosyltransferase subunit-like protein [Leptotrombidium deliense]
>RWS29440.1 Atrial natriuretic peptide receptor 3-like protein, partial [Leptotrombidium deliense]
>RWS29439.1 WD repeat-containing protein 47-like protein [Leptotrombidium deliense]
>RWS29438.1 trichohyalin-like protein [Leptotrombidium deliense]
>RWS29437.1 gastrula zinc finger protein XlCGF57.1-like protein [Leptotrombidium deliense]
>RWS29436.1 proton-coupled amino acid transporter 1-like isoform X1, partial [Leptotrombidium deliense]
>RWS29435.1 speckle-type POZ protein B-like protein [Leptotrombidium deliense]
>RWS29434.1 short-chain dehydrogenase-like protein [Leptotrombidium deliense]
>RWS29433.1 Heat shock factor protein 5-like protein [Leptotrombidium deliense]
>RWS29432.1 high mobility group protein B1-like protein [Leptotrombidium deliense]
>RWS29431.1 putative GABA-gated ion channel-like protein [Leptotrombidium deliense]
>RWS29430.1 mutS protein 5-like isoform X1 [Leptotrombidium deliense]
>RWS29429.1 hypothetical protein B4U80_01520 [Leptotrombidium deliense]
>RWS29428.1 box C/D snoRNA protein 1-like protein [Leptotrombidium deliense]
>RWS29427.1 myosin XV-like protein, partial [Leptotrombidium deliense]
>RWS29426.1 Ankyrin repeat domain-containing protein 54-like protein [Leptotrombidium deliense]
>RWS29425.1 chitobiosyldiphosphodolichol beta-mannosyltransferase-like protein [Leptotrombidium deliense]
>RWS29424.1 myosin XV-like protein, partial [Leptotrombidium deliense]
>RWS29423.1 blastula protease 10-like protein, partial [Leptotrombidium deliense]
>RWS29422.1 Chondroitin sulfate proteoglycan 4-like protein [Leptotrombidium deliense]
>RWS29421.1 hypothetical protein B4U80_04871, partial [Leptotrombidium deliense]
>RWS29420.1 serine/threonine-protein kinase pim-3-like protein [Leptotrombidium deliense]
>RWS29419.1 hypothetical protein B4U80_04869 [Leptotrombidium deliense]
>RWS29418.1 glutathione S-transferase kappa1-like protein [Leptotrombidium deliense]
>RWS29417.1 cytochrome P450 monooxygenase-like protein [Leptotrombidium deliense]
>RWS29416.1 cytochrome P450-like protein 4, partial [Leptotrombidium deliense]
>RWS29415.1 uncharacterized protein B4U80_10307 [Leptotrombidium deliense]
>RWS29414.1 hypothetical protein B4U80_01241 [Leptotrombidium deliense]
>RWS29413.1 hypothetical protein B4U80_01240 [Leptotrombidium deliense]
>RWS29412.1 B-cell linker protein-like protein, partial [Leptotrombidium deliense]
>RWS29411.1 DNA-damage-repair/toleration protein DRT111-like protein [Leptotrombidium deliense]
>RWS29410.1 epidermal growth factor receptor-like protein, partial [Leptotrombidium deliense]
>RWS29409.1 Elongation of very long chain fatty acids protein-like protein [Leptotrombidium deliense]
>RWS29408.1 heat shock protein 70 (HSP70)-interacting-like protein [Leptotrombidium deliense]
>RWS29407.1 Oxidoreductase-like protein [Leptotrombidium deliense]
>RWS29406.1 zinc finger protein 658B-like protein [Leptotrombidium deliense]
>RWS29405.1 hypothetical protein B4U80_04282 [Leptotrombidium deliense]
>RWS29404.1 delta-12 fatty acid desaturase 2-like protein [Leptotrombidium deliense]
>RWS29403.1 putative oxidoreductase-like protein [Leptotrombidium deliense]
>RWS29402.1 integrator complex subunit 12-like protein [Leptotrombidium deliense]
>RWS29401.1 26S protease regulatory subunit 7-like protein [Leptotrombidium deliense]
>RWS29400.1 isochorismatase domain-containing protein 2-like protein [Leptotrombidium deliense]
>RWS29399.1 target of EGR1 protein 1-like protein [Leptotrombidium deliense]
>RWS29398.1 cyclin-G-associated kinase-like protein [Leptotrombidium deliense]
>RWS29397.1 cyclin-G-associated kinase-like protein [Leptotrombidium deliense]
>RWS29396.1 peroxiredoxin-like protein, partial [Leptotrombidium deliense]
>RWS29395.1 exportin-2-like isoform X1, partial [Leptotrombidium deliense]
>RWS29394.1 hypothetical protein B4U80_07903 [Leptotrombidium deliense]
>RWS29393.1 protein Asterix-like isoform X1 [Leptotrombidium deliense]
>RWS29392.1 26S proteasome regulatory complex: ATPase RPT2-like protein [Leptotrombidium deliense]
>RWS29391.1 tubulin-specific chaperone A-like protein [Leptotrombidium deliense]
>RWS29390.1 homeobox protein orthopedia-like protein [Leptotrombidium deliense]
>RWS29389.1 hypothetical protein B4U80_01900 [Leptotrombidium deliense]
>RWS29388.1 nipped-B-like protein [Leptotrombidium deliense]
>RWS29387.1 serine (or cysteine) proteinase inhibitor: clade B: member 9e-like protein [Leptotrombidium deliense]
>RWS29386.1 Abl interactor 1-like protein [Leptotrombidium deliense]
>RWS29385.1 UDP-N-acetylhexosamine pyrophosphorylase-like isoform X2 [Leptotrombidium deliense]
>RWS29384.1 Sar s 27 allergen (serpin-like protein 2) [Leptotrombidium deliense]
>RWS29383.1 STE20-related kinase adapter protein alpha-like protein, partial [Leptotrombidium deliense]
>RWS29382.1 hypothetical protein B4U80_10765 [Leptotrombidium deliense]
>RWS29381.1 hypothetical protein B4U80_01112 [Leptotrombidium deliense]
>RWS29380.1 hypothetical protein B4U80_01111 [Leptotrombidium deliense]
>RWS29379.1 carboxyl-terminal PDZ ligand of neuronal nitric oxide synthase protein-like protein [Leptotrombidium deliense]
>RWS29378.1 hypothetical protein B4U80_05425, partial [Leptotrombidium deliense]
>RWS29377.1 peptidyl-prolyl cis-trans isomerase sdccag10-like protein [Leptotrombidium deliense]
>RWS29376.1 NSFL1 cofactor p47-like isoform X2 [Leptotrombidium deliense]
>RWS29375.1 Beta-1:3-galactosyltransferase brn-like protein [Leptotrombidium deliense]
>RWS29374.1 hypothetical protein B4U80_08156 [Leptotrombidium deliense]
>RWS29373.1 protein PRRC1-like protein [Leptotrombidium deliense]
>RWS29372.1 ras-specific guanine nucleotide-releasing factor 2-like protein [Leptotrombidium deliense]
>RWS29371.1 endothelin-converting enzyme 1-like protein [Leptotrombidium deliense]
>RWS29370.1 ABC transporter G family member 21-like protein, partial [Leptotrombidium deliense]
>RWS29369.1 Krueppel-like factor 6 [Leptotrombidium deliense]
>RWS29368.1 Frizzled-8-like protein [Leptotrombidium deliense]
>RWS29367.1 alpha tubulin-like protein, partial [Leptotrombidium deliense]
>RWS29366.1 Regulation of nuclear pre-mRNA domain-containing protein 1B-like protein [Leptotrombidium deliense]
>RWS29365.1 MARVEL domain-containing protein 1-like protein [Leptotrombidium deliense]
>RWS29364.1 cleavage and polyadenylation specificity factor subunit 5-like protein [Leptotrombidium deliense]
>RWS29363.1 hypothetical protein B4U80_11238 [Leptotrombidium deliense]
>RWS29362.1 Tissue inhibitor of metalloprotease-like protein [Leptotrombidium deliense]
>RWS29361.1 Synapsin-like protein, partial [Leptotrombidium deliense]
>RWS29360.1 gastrin/cholecystokinin type B receptor-like protein [Leptotrombidium deliense]
>RWS29359.1 protein kinase-like protein [Leptotrombidium deliense]
>RWS29358.1 protein unc-13 A-like protein [Leptotrombidium deliense]
>RWS29357.1 splicing regulatory glutamine/lysine-rich protein 1-like isoform X3 [Leptotrombidium deliense]
>RWS29356.1 copine-8-like protein [Leptotrombidium deliense]
>RWS29355.1 39S ribosomal protein L23-like protein [Leptotrombidium deliense]
>RWS29354.1 tetratricopeptide repeat protein 31-like protein [Leptotrombidium deliense]
>RWS29353.1 APOBEC1 complementation factor-like protein [Leptotrombidium deliense]
>RWS29352.1 Carboxypeptidase A2-like protein [Leptotrombidium deliense]
>RWS29351.1 leucine-rich repeat protein soc-2-like protein, partial [Leptotrombidium deliense]
>RWS29350.1 N-chimaerin-like protein [Leptotrombidium deliense]
>RWS29349.1 hypothetical protein B4U80_12731 [Leptotrombidium deliense]
>RWS29348.1 hemicentin-1-like protein [Leptotrombidium deliense]
>RWS29347.1 hypothetical protein B4U80_07630 [Leptotrombidium deliense]
>RWS29346.1 glycine receptor subunit alpha-2-like protein, partial [Leptotrombidium deliense]
>RWS29345.1 hypothetical protein B4U80_12732 [Leptotrombidium deliense]
>RWS29344.1 pseudouridylate synthase-like protein [Leptotrombidium deliense]
>RWS29343.1 CD9 antigen-like protein [Leptotrombidium deliense]
>RWS29342.1 hypothetical protein B4U80_02622, partial [Leptotrombidium deliense]
>RWS29341.1 protein-L-isoaspartate O-methyltransferase domain-containing protein 1-like protein [Leptotrombidium deliense]
>RWS29340.1 proteasome alpha subunit-like protein, partial [Leptotrombidium deliense]
>RWS29339.1 ABC transporter sub-family F-like protein 1 [Leptotrombidium deliense]
>RWS29338.1 sodium/calcium exchanger 3-like protein [Leptotrombidium deliense]
>RWS29337.1 hypothetical protein B4U80_01524 [Leptotrombidium deliense]
>RWS29336.1 HEAT repeat-containing protein 6-like isoform X1 [Leptotrombidium deliense]
>RWS29335.1 bax-mediated apoptosis inhibitor-like protein [Leptotrombidium deliense]
>RWS29334.1 Golgi-associated plant pathogenesis-related protein 1-like protein [Leptotrombidium deliense]
>RWS29333.1 RCC2-like protein [Leptotrombidium deliense]
>RWS29332.1 hypothetical protein B4U80_09223 [Leptotrombidium deliense]
>RWS29331.1 Sodium:dicarboxylate symporter-like protein 1 [Leptotrombidium deliense]
>RWS29330.1 Solute carrier family 41 member 2-like protein [Leptotrombidium deliense]
>RWS29329.1 Leucine rich repeat containing protein 13-like protein [Leptotrombidium deliense]
>RWS29328.1 GATA-binding factor 5-A-like protein [Leptotrombidium deliense]
>RWS29327.1 putative protein phosphatase 2C 11-like isoform X1 [Leptotrombidium deliense]
>RWS29326.1 Peptidyl-prolyl cis-trans isomerase-like 2, partial [Leptotrombidium deliense]
>RWS29325.1 uncharacterized protein B4U80_00412 [Leptotrombidium deliense]
>RWS29324.1 50S ribosomal protein L27-like protein [Leptotrombidium deliense]
>RWS29323.1 hypothetical protein B4U80_00125, partial [Leptotrombidium deliense]
>RWS29322.1 ceramide kinase-like protein [Leptotrombidium deliense]
>RWS29321.1 uncharacterized protein B4U80_11618 [Leptotrombidium deliense]
>RWS29320.1 sodium-coupled monocarboxylate transporter 1-like protein, partial [Leptotrombidium deliense]
>RWS29319.1 hypothetical protein B4U80_13656 [Leptotrombidium deliense]
>RWS29318.1 MFS-type transporter SLC18B1-like protein [Leptotrombidium deliense]
>RWS29317.1 Tropomodulin-like protein [Leptotrombidium deliense]
>RWS29316.1 E3 ubiquitin-protein ligase MARCH2-like isoform X2 [Leptotrombidium deliense]
>RWS29315.1 E3 ubiquitin-protein ligase MARCH2-like protein [Leptotrombidium deliense]
>RWS29314.1 hypothetical protein B4U80_10384, partial [Leptotrombidium deliense]
>RWS29313.1 Transmembrane and coiled-coil domains protein 2-like protein [Leptotrombidium deliense]
>RWS29312.1 polypeptide N-acetylgalactosaminyltransferase 11-like protein, partial [Leptotrombidium deliense]
>RWS29311.1 pyrroline-5-carboxylate reductase 1-like protein [Leptotrombidium deliense]
>RWS29310.1 alpha-tocopherol transfer protein-like protein [Leptotrombidium deliense]
>RWS29309.1 G-protein coupled receptor-like protein [Leptotrombidium deliense]
>RWS29308.1 lhx3-like protein, partial [Leptotrombidium deliense]
>RWS29307.1 cAMP-dependent protein kinase regulatory subunit-like protein [Leptotrombidium deliense]
>RWS29306.1 Kv channel-interacting protein 4-like protein [Leptotrombidium deliense]
>RWS29305.1 hypothetical protein B4U80_09124 [Leptotrombidium deliense]
>RWS29304.1 hypothetical protein B4U80_00430, partial [Leptotrombidium deliense]
>RWS29303.1 receptor expression-enhancing protein 4-like protein [Leptotrombidium deliense]
>RWS29302.1 protein O-mannose kinase-like protein [Leptotrombidium deliense]
>RWS29301.1 serine/threonine-protein phosphatase 5-like protein [Leptotrombidium deliense]
>RWS29300.1 splicing factor 3B subunit 2-like protein [Leptotrombidium deliense]
>RWS29299.1 mediator of RNA polymerase II transcription subunit 15-like protein [Leptotrombidium deliense]
>RWS29298.1 diacylglycerol kinase 1-like protein, partial [Leptotrombidium deliense]
>RWS29297.1 tropomyosin-like protein [Leptotrombidium deliense]
>RWS29296.1 RING finger protein 11-like protein [Leptotrombidium deliense]
>RWS29295.1 ADP-ribosylation factor 6-like protein [Leptotrombidium deliense]
>RWS29294.1 Polypeptide N-acetylgalactosaminyltransferase 5-like protein [Leptotrombidium deliense]
>RWS29293.1 leucine-rich repeat flightless-interacting protein 2-like protein [Leptotrombidium deliense]
>RWS29292.1 hypothetical protein B4U80_06542, partial [Leptotrombidium deliense]
>RWS29291.1 cyclin-dependent kinase 11-like protein [Leptotrombidium deliense]
>RWS29290.1 acetylcholine receptor subunit alpha-like protein [Leptotrombidium deliense]
>RWS29289.1 histone deacetylase 4-like protein [Leptotrombidium deliense]
>RWS29288.1 protein-lysine N-methyltransferase METTL10-like protein [Leptotrombidium deliense]
>RWS29287.1 Glutamate--cysteine ligase regulatory subunit-like protein [Leptotrombidium deliense]
>RWS29286.1 rab-like protein 6 isoform X1 [Leptotrombidium deliense]
>RWS29285.1 acidic 82 kD protein mRNA-like protein, partial [Leptotrombidium deliense]
>RWS29284.1 urocanate hydratase-like isoform X1 [Leptotrombidium deliense]
>RWS29283.1 hypothetical protein B4U80_06343 [Leptotrombidium deliense]
>RWS29282.1 DNA-directed RNA polymerase III subunit RPC2-like protein [Leptotrombidium deliense]
>RWS29281.1 CREB-regulated transcription coactivator 1-like protein [Leptotrombidium deliense]
>RWS29280.1 hypothetical protein B4U80_00675 [Leptotrombidium deliense]
>RWS29279.1 hypothetical protein B4U80_00677 [Leptotrombidium deliense]
>RWS29278.1 hypothetical protein B4U80_00676 [Leptotrombidium deliense]
>RWS29277.1 transcription elongation factor SPT5-like protein, partial [Leptotrombidium deliense]
>RWS29276.1 hypothetical protein B4U80_00535 [Leptotrombidium deliense]
>RWS29275.1 nuclear pore membrane glycoprotein 210-like protein [Leptotrombidium deliense]
>RWS29274.1 serine/threonine-protein kinase ICK-like protein, partial [Leptotrombidium deliense]
>RWS29273.1 mediator of RNA polymerase II transcription subunit 17-like isoform X1 [Leptotrombidium deliense]
>RWS29272.1 hypothetical protein B4U80_06419 [Leptotrombidium deliense]
>RWS29271.1 hypothetical protein B4U80_06418 [Leptotrombidium deliense]
>RWS29270.1 N-acetylated-alpha-linked acidic dipeptidase 2-like protein [Leptotrombidium deliense]
>RWS29269.1 hypothetical protein B4U80_04222 [Leptotrombidium deliense]
>RWS29268.1 GABA-gated chloride channel 3 subunit-like protein [Leptotrombidium deliense]
>RWS29267.1 secreted salivary gland peptide-like protein [Leptotrombidium deliense]
>RWS29266.1 hypothetical protein B4U80_09835 [Leptotrombidium deliense]
>RWS29265.1 hypothetical protein B4U80_10132 [Leptotrombidium deliense]
>RWS29264.1 zinc finger and SCAN domain-containing protein 2-like protein [Leptotrombidium deliense]
>RWS29263.1 zinc finger protein-like protein, partial [Leptotrombidium deliense]
>RWS29262.1 uncharacterized protein B4U80_05148 [Leptotrombidium deliense]
>RWS29261.1 agrin-like protein [Leptotrombidium deliense]
>RWS29260.1 hypothetical protein B4U80_08775 [Leptotrombidium deliense]
>RWS29259.1 Peroxidase-like protein [Leptotrombidium deliense]
>RWS29258.1 retinal rod rhodopsin-sensitive cGMP 3':5'-cyclic phosphodiesterase subunit delta-like protein [Leptotrombidium deliense]
>RWS29257.1 NADH dehydrogenase [ubiquinone] 1 beta subcomplex subunit 5-like protein [Leptotrombidium deliense]
>RWS29256.1 ABC transporter-like protein 12 [Leptotrombidium deliense]
>RWS29255.1 chymotrypsin 6-like protein [Leptotrombidium deliense]
>RWS29254.1 tolloid-like protein 2 [Leptotrombidium deliense]
>RWS29253.1 protein lunapark-like protein [Leptotrombidium deliense]
>RWS29252.1 3-hydroxyisobutyrate dehydrogenase-like protein [Leptotrombidium deliense]
>RWS29251.1 protein timeless-like protein [Leptotrombidium deliense]
>RWS29250.1 Cytoplasmic protein NCK2-like protein [Leptotrombidium deliense]
>RWS29249.1 DEP domain-containing protein 5-like protein [Leptotrombidium deliense]
>RWS29248.1 hypothetical protein B4U80_03699 [Leptotrombidium deliense]
>RWS29247.1 protein MAK16-like protein [Leptotrombidium deliense]
>RWS29246.1 putative ATP-dependent RNA helicase DHX33-like protein, partial [Leptotrombidium deliense]
>RWS29245.1 alpha-catenin-like protein [Leptotrombidium deliense]
>RWS29244.1 protein O-GlcNAcase-like isoform X1 [Leptotrombidium deliense]
>RWS29243.1 putative ATP-dependent RNA helicase DDX17-like protein, partial [Leptotrombidium deliense]
>RWS29242.1 transient receptor potential ion channel subfamily C trp-like protein [Leptotrombidium deliense]
>RWS29241.1 nose resistant to fluoxetine protein 6-like protein [Leptotrombidium deliense]
>RWS29240.1 Nose resistant to fluoxetine protein 6-like protein [Leptotrombidium deliense]
>RWS29239.1 hypothetical protein B4U80_07040 [Leptotrombidium deliense]
>RWS29238.1 putative peptidyl-tRNA hydrolase PTRHD1-like protein [Leptotrombidium deliense]
>RWS29237.1 Exocyst complex component 6B-like protein [Leptotrombidium deliense]
>RWS29236.1 hypothetical protein B4U80_12737 [Leptotrombidium deliense]
>RWS29235.1 extracellular solute-binding protein family 3-like protein [Leptotrombidium deliense]
>RWS29234.1 deoxyhypusine hydroxylase-like protein [Leptotrombidium deliense]
>RWS29233.1 cytochrome b-c1 complex subunit 7-like protein [Leptotrombidium deliense]
>RWS29232.1 U5 small nuclear ribonucleoprotein 40 kDa protein-like protein [Leptotrombidium deliense]
>RWS29231.1 putative homeodomain transcription factor-like protein [Leptotrombidium deliense]
>RWS29230.1 tRNA-splicing endonuclease subunit Sen34-like protein [Leptotrombidium deliense]
>RWS29229.1 neuroligin-2-like protein, partial [Leptotrombidium deliense]
>RWS29228.1 tyrosine kinase receptor Cad96Ca-like protein [Leptotrombidium deliense]
>RWS29227.1 high-affinity choline transporter 1-like protein, partial [Leptotrombidium deliense]
>RWS29226.1 general vesicular transport factor p115-like isoform X1, partial [Leptotrombidium deliense]
>RWS29225.1 ATP-binding cassette sub-family C member 9-like protein, partial [Leptotrombidium deliense]
>RWS29224.1 secreted protein-like protein [Leptotrombidium deliense]
>RWS29223.1 Exportin-1-like protein, partial [Leptotrombidium deliense]
>RWS29222.1 sphingosine-1-phosphate phosphatase 1-like protein [Leptotrombidium deliense]
>RWS29221.1 Protein bric-a-brac-like protein [Leptotrombidium deliense]
>RWS29220.1 metal transporter CNNM4-like protein [Leptotrombidium deliense]
>RWS29219.1 protein AMN1-like protein [Leptotrombidium deliense]
>RWS29218.1 diguanylate cyclase-like protein [Leptotrombidium deliense]
>RWS29217.1 Usher syndrome type-1G protein-like protein [Leptotrombidium deliense]
>RWS29216.1 FAD-dependent oxidoreductase domain-containing protein 1-like isoform X5 [Leptotrombidium deliense]
>RWS29215.1 Headcase-like protein [Leptotrombidium deliense]
>RWS29214.1 solute carrier family 22 member 6-like protein, partial [Leptotrombidium deliense]
>RWS29213.1 hypothetical protein B4U80_09264 [Leptotrombidium deliense]
>RWS29212.1 bifunctional coenzyme A synthase-like protein [Leptotrombidium deliense]
>RWS29211.1 ubiquitin carboxyl-terminal hydrolase 31-like protein [Leptotrombidium deliense]
>RWS29210.1 triple functional domain protein-like protein [Leptotrombidium deliense]
>RWS29209.1 agrin-like protein [Leptotrombidium deliense]
>RWS29208.1 meiosis arrest female protein 1-like protein [Leptotrombidium deliense]
>RWS29207.1 E3 ubiquitin-protein ligase NRDP1-like protein, partial [Leptotrombidium deliense]
>RWS29206.1 kinesin-associated protein 3-like protein [Leptotrombidium deliense]
>RWS29205.1 extracellular serine/threonine protein-like protein [Leptotrombidium deliense]
>RWS29204.1 Dentin matrix protein 4-like protein, partial [Leptotrombidium deliense]
>RWS29203.1 protein abrupt-like isoform X1 [Leptotrombidium deliense]
>RWS29202.1 tetratricopeptide repeat protein 33-like isoform X1 [Leptotrombidium deliense]
>RWS29201.1 synaptic vesicular amine transporter-like protein [Leptotrombidium deliense]
>RWS29200.1 hypothetical protein B4U80_11258 [Leptotrombidium deliense]
>RWS29199.1 transcription initiation factor TFIID subunit 1-like protein [Leptotrombidium deliense]
>RWS29198.1 Long-chain fatty acid transport protein 1-like protein [Leptotrombidium deliense]
>RWS29197.1 inhibitor of growth protein 1-like protein [Leptotrombidium deliense]
>RWS29196.1 dipeptidase E-like protein [Leptotrombidium deliense]
>RWS29195.1 adenomatous polyposis coli protein-like protein [Leptotrombidium deliense]
>RWS29194.1 vam6/Vps39-like protein [Leptotrombidium deliense]
>RWS29193.1 forkhead box protein N3-like protein, partial [Leptotrombidium deliense]
>RWS29192.1 retinal dehydrogenase 1-like protein [Leptotrombidium deliense]
>RWS29191.1 hypothetical protein B4U80_09499 [Leptotrombidium deliense]
>RWS29190.1 hypothetical protein B4U80_12742, partial [Leptotrombidium deliense]
>RWS29189.1 uncharacterized protein B4U80_09498 [Leptotrombidium deliense]
>RWS29188.1 Protein E(sev)2B-like protein [Leptotrombidium deliense]
>RWS29187.1 DUF1448 domain containing protein-like protein [Leptotrombidium deliense]
>RWS29186.1 Peroxisomal acyl-coenzyme A oxidase 3-like protein [Leptotrombidium deliense]
>RWS29185.1 Phospholipid scramblase 2-like protein [Leptotrombidium deliense]
>RWS29184.1 UHRF1-binding protein 1-like protein, partial [Leptotrombidium deliense]
>RWS29183.1 CD63 antigen-like protein, partial [Leptotrombidium deliense]
>RWS29182.1 Pancreatic triacylglycerol lipase-like protein [Leptotrombidium deliense]
>RWS29181.1 SEC14-like protein 3 [Leptotrombidium deliense]
>RWS29180.1 zinc finger protein-like protein [Leptotrombidium deliense]
>RWS29179.1 histone-lysine N-methyltransferase SETD1-like protein [Leptotrombidium deliense]
>RWS29178.1 STE20/SPS1-related proline-alanine-rich protein kinase-like protein [Leptotrombidium deliense]
>RWS29177.1 DUF2181 domain containing protein-like protein [Leptotrombidium deliense]
>RWS29176.1 1-phosphatidylinositol 4:5-bisphosphate phosphodiesterase eta-2-like protein [Leptotrombidium deliense]
>RWS29175.1 hypothetical protein B4U80_04720, partial [Leptotrombidium deliense]
>RWS29174.1 arf-GAP with Rho-GAP domain: ANK repeat and PH domain-containing protein 1-like protein [Leptotrombidium deliense]
>RWS29173.1 AP-3 complex subunit beta-2-like protein [Leptotrombidium deliense]
>RWS29172.1 serpin B3-like protein [Leptotrombidium deliense]
>RWS29171.1 phosphoenolpyruvate carboxykinase-like: cytosolic [GTP] [Leptotrombidium deliense]
>RWS29170.1 ubiquitin carboxyl-terminal hydrolase-like protein 4 [Leptotrombidium deliense]
>RWS29169.1 UDP-sugar transporter UST74c-like protein, partial [Leptotrombidium deliense]
>RWS29168.1 uncharacterized protein B4U80_12743 [Leptotrombidium deliense]
>RWS29167.1 THO complex subunit 6-like protein, partial [Leptotrombidium deliense]
>RWS29166.1 Neurotrimin-like protein [Leptotrombidium deliense]
>RWS29165.1 hypothetical protein B4U80_06433 [Leptotrombidium deliense]
>RWS29164.1 protein pangolin: isoforms A/H/I/S-like protein, partial [Leptotrombidium deliense]
>RWS29163.1 Cyclin-dependent kinases regulatory subunit 1-like protein [Leptotrombidium deliense]
>RWS29162.1 G2/mitotic-specific cyclin-B-like protein [Leptotrombidium deliense]
>RWS29161.1 Transmembrane protein 65-like protein [Leptotrombidium deliense]
>RWS29160.1 kinesin-like protein KIF23, partial [Leptotrombidium deliense]
>RWS29159.1 hypothetical protein B4U80_05545, partial [Leptotrombidium deliense]
>RWS29158.1 gastrin-releasing peptide receptor-like protein [Leptotrombidium deliense]
>RWS29157.1 Proteasome subunit beta type-5-like protein [Leptotrombidium deliense]
>RWS29156.1 serine/threonine-protein kinase-like protein 4 [Leptotrombidium deliense]
>RWS29155.1 hydroxysteroid dehydrogenase-like protein 3, partial [Leptotrombidium deliense]
>RWS29154.1 ectonucleotide pyrophosphatase/phosphodiesterase family member 6-like isoform X1 [Leptotrombidium deliense]
>RWS29153.1 uncharacterized protein B4U80_10267 [Leptotrombidium deliense]
>RWS29152.1 uncharacterized protein B4U80_10268 [Leptotrombidium deliense]
>RWS29151.1 serine/threonine-protein kinase minibrain-like protein [Leptotrombidium deliense]
>RWS29149.1 NADH dehydrogenase [ubiquinone] 1 beta subcomplex subunit 7-like protein [Leptotrombidium deliense]
>RWS29148.1 heterogeneous nuclear ribonucleoprotein A1: A2/B1-like protein [Leptotrombidium deliense]
>RWS29147.1 elongation of very long chain fatty acids protein-like protein [Leptotrombidium deliense]
>RWS29146.1 transmembrane protein 245-like protein, partial [Leptotrombidium deliense]
>RWS29145.1 hypothetical protein B4U80_12744 [Leptotrombidium deliense]
>RWS29144.1 sodium-dependent glucose transporter 1-like protein [Leptotrombidium deliense]
>RWS29143.1 dnaJ subfamily C member 21-like protein [Leptotrombidium deliense]
>RWS29142.1 tRNA-splicing ligase RtcB-like protein [Leptotrombidium deliense]
>RWS29141.1 uncharacterized protein B4U80_10405 [Leptotrombidium deliense]
>RWS29140.1 atrial natriuretic peptide receptor 1-like protein [Leptotrombidium deliense]
>RWS29139.1 ephrin-B1-like protein [Leptotrombidium deliense]
>RWS29138.1 Solute carrier family 41 member 2-like protein [Leptotrombidium deliense]
>RWS29137.1 hypothetical protein B4U80_11082 [Leptotrombidium deliense]
>RWS29136.1 RNA binding protein fox-1 1-like protein [Leptotrombidium deliense]
>RWS29135.1 hypothetical protein B4U80_13659 [Leptotrombidium deliense]
>RWS29134.1 Latrophilin-3-like protein [Leptotrombidium deliense]
>RWS29133.1 uncharacterized protein B4U80_05645, partial [Leptotrombidium deliense]
>RWS29132.1 oxysterol-binding protein-related protein 11-like protein [Leptotrombidium deliense]
>RWS29131.1 ephrin-A5-like protein, partial [Leptotrombidium deliense]
>RWS29130.1 Oxysterol-binding protein-related protein 11-like protein [Leptotrombidium deliense]
>RWS29129.1 Bloom syndrome protein-like protein [Leptotrombidium deliense]
>RWS29128.1 protein LSM14 B-like isoform X2 [Leptotrombidium deliense]
>RWS29127.1 nucleolar protein 9-like protein [Leptotrombidium deliense]
>RWS29126.1 transcription initiation factor TFIID subunit 4-like protein [Leptotrombidium deliense]
>RWS29125.1 putative fatty acyl-CoA reductase-like protein [Leptotrombidium deliense]
>RWS29124.1 putative fatty acyl-CoA reductase-like protein [Leptotrombidium deliense]
>RWS29123.1 hypoxanthine-guanine phosphoribosyltransferase-like protein [Leptotrombidium deliense]
>RWS29122.1 glucose-6-phosphate isomerase-like protein [Leptotrombidium deliense]
>RWS29121.1 transient receptor potential-gamma protein-like protein [Leptotrombidium deliense]
>RWS29120.1 Sorting and assembly machinery component 50-like protein, partial [Leptotrombidium deliense]
>RWS29119.1 DNA-directed RNA polymerase III subunit RPC8-like isoform X1 [Leptotrombidium deliense]
>RWS29118.1 COP9 signalosome complex subunit 7a-like protein, partial [Leptotrombidium deliense]
>RWS29117.1 hypothetical protein B4U80_01432 [Leptotrombidium deliense]
>RWS29116.1 hypothetical protein B4U80_01433 [Leptotrombidium deliense]
>RWS29115.1 ubiquitin/60s ribosomal protein L40-like protein, partial [Leptotrombidium deliense]
>RWS29114.1 ATP-binding cassette sub-family A member 3-like protein [Leptotrombidium deliense]
>RWS29113.1 hypothetical protein B4U80_09969 [Leptotrombidium deliense]
>RWS29112.1 hypothetical protein B4U80_09967 [Leptotrombidium deliense]
>RWS29111.1 hypothetical protein B4U80_14853 [Leptotrombidium deliense]
>RWS29110.1 hypothetical protein B4U80_10326 [Leptotrombidium deliense]
>RWS29109.1 cullin-4A-like protein [Leptotrombidium deliense]
>RWS29108.1 tRNA (cytosine(34)-C(5))-methyltransferase-like protein, partial [Leptotrombidium deliense]
>RWS29107.1 hypothetical protein B4U80_04585 [Leptotrombidium deliense]
>RWS29106.1 glypican-6-like protein [Leptotrombidium deliense]
>RWS29105.1 hemocyte protein-glutamine gamma-glutamyltransferase-like protein [Leptotrombidium deliense]
>RWS29104.1 organic cation transporter protein-like protein [Leptotrombidium deliense]
>RWS29103.1 hemocyte protein-glutamine gamma-glutamyltransferase-like protein, partial [Leptotrombidium deliense]
>RWS29102.1 pancreatic triacylglycerol lipase-like protein [Leptotrombidium deliense]
>RWS29101.1 hypothetical protein B4U80_00369 [Leptotrombidium deliense]
>RWS29100.1 ski oncogene-like protein [Leptotrombidium deliense]
>RWS29099.1 ski oncogene-like protein [Leptotrombidium deliense]
>RWS29098.1 Ankyrin repeat domain-containing protein 49-like protein [Leptotrombidium deliense]
>RWS29097.1 pre-rRNA-processing protein TSR1-like protein [Leptotrombidium deliense]
>RWS29096.1 glutamate synthase 1-like protein [Leptotrombidium deliense]
>RWS29095.1 40S ribosomal protein S21-like protein, partial [Leptotrombidium deliense]
>RWS29094.1 protoheme IX farnesyltransferase-like protein, partial [Leptotrombidium deliense]
>RWS29093.1 lanC-like protein 3 [Leptotrombidium deliense]
>RWS29092.1 DNA polymerase eta-like protein, partial [Leptotrombidium deliense]
>RWS29091.1 open rectifier potassium channel protein 1-like protein, partial [Leptotrombidium deliense]
>RWS29090.1 uncharacterized protein B4U80_01006 [Leptotrombidium deliense]
>RWS29089.1 putative acireductone synthase UTR4-like protein [Leptotrombidium deliense]
>RWS29088.1 cathepsin L1-like protein [Leptotrombidium deliense]
>RWS29087.1 sorting nexin-like protein, partial [Leptotrombidium deliense]
>RWS29086.1 putative ammonium transporter 3-like protein [Leptotrombidium deliense]
>RWS29085.1 putative ammonium transporter 3-like protein [Leptotrombidium deliense]
>RWS29084.1 Terpene synthase metal-binding domain-containing protein-like protein [Leptotrombidium deliense]
>RWS29083.1 pneumococcal surface protein C-like protein, partial [Leptotrombidium deliense]
>RWS29082.1 transmembrane protein adipocyte-associated 1-like isoform X2 [Leptotrombidium deliense]
>RWS29081.1 hypothetical protein B4U80_06987, partial [Leptotrombidium deliense]
>RWS29080.1 hypothetical protein B4U80_13660 [Leptotrombidium deliense]
>RWS29079.1 hypothetical protein B4U80_12748 [Leptotrombidium deliense]
>RWS29078.1 ABC transporter G family member 20-like protein [Leptotrombidium deliense]
>RWS29077.1 testis-specific serine/threonine-protein kinase 1-like protein 1 [Leptotrombidium deliense]
>RWS29076.1 uncharacterized protein B4U80_10938 [Leptotrombidium deliense]
>RWS29075.1 hypothetical protein B4U80_12750 [Leptotrombidium deliense]
>RWS29074.1 hypothetical protein B4U80_01579, partial [Leptotrombidium deliense]
>RWS29073.1 sulfatase-modifying factor 1-like protein [Leptotrombidium deliense]
>RWS29072.1 proton myo-inositol cotransporter-like protein [Leptotrombidium deliense]
>RWS29071.1 protein diaphanous-like protein [Leptotrombidium deliense]
>RWS29070.1 glycine receptor subunit alpha-2-like protein, partial [Leptotrombidium deliense]
>RWS29069.1 glycine receptor subunit alpha-2-like protein [Leptotrombidium deliense]
>RWS29068.1 ABC transporter sub-family A-like protein 3 [Leptotrombidium deliense]
>RWS29067.1 ATP-binding cassette sub-family A member 3-like protein [Leptotrombidium deliense]
>RWS29066.1 hypothetical protein B4U80_06530 [Leptotrombidium deliense]
>RWS29065.1 Leucine-rich repeat-containing protein 4-like protein [Leptotrombidium deliense]
>RWS29064.1 serine/threonine-protein phosphatase 6 regulatory ankyrin repeat subunit A-like isoform X1 [Leptotrombidium deliense]
>RWS29063.1 DUF4206 domain containing protein-like protein, partial [Leptotrombidium deliense]
>RWS29062.1 band 7 protein-like isoform X2 [Leptotrombidium deliense]
>RWS29061.1 LIM and SH3 domain protein Lasp-like isoform X4 [Leptotrombidium deliense]
>RWS29060.1 hypothetical protein B4U80_07243 [Leptotrombidium deliense]
>RWS29059.1 LIM and SH3 domain protein F42H10.3-like isoform X1 [Leptotrombidium deliense]
>RWS29058.1 neurocalcin-like protein [Leptotrombidium deliense]
>RWS29057.1 Beta-centractin-like protein [Leptotrombidium deliense]
>RWS29056.1 NAD-dependent protein deacetylase sirtuin-1-like protein [Leptotrombidium deliense]
>RWS29055.1 Csa-CD synthase-like protein [Leptotrombidium deliense]
>RWS29054.1 uncharacterized protein B4U80_12752 [Leptotrombidium deliense]
>RWS29053.1 proliferating cell nuclear antigen-like protein, partial [Leptotrombidium deliense]
>RWS29052.1 RNA-binding protein MEX3B-like protein [Leptotrombidium deliense]
>RWS29051.1 SET and MYND domain-containing protein (SMYD)-like protein [Leptotrombidium deliense]
>RWS29050.1 sortilin-related receptor-like protein [Leptotrombidium deliense]
>RWS29049.1 microspherule protein 1-like isoform X2 [Leptotrombidium deliense]
>RWS29048.1 Dynactin subunit 2-A-like protein [Leptotrombidium deliense]
>RWS29047.1 breast cancer metastasis-suppressor 1-like protein-A [Leptotrombidium deliense]
>RWS29046.1 OTU domain: ubiquitin aldehyde binding protein-like protein, partial [Leptotrombidium deliense]
>RWS29045.1 nuclear distribution protein nudE-like protein, partial [Leptotrombidium deliense]
>RWS29044.1 Protein TMED8-like protein [Leptotrombidium deliense]
>RWS29043.1 synaptosomal-associated protein 25-like protein [Leptotrombidium deliense]
>RWS29042.1 uncharacterized protein B4U80_08408 [Leptotrombidium deliense]
>RWS29041.1 uncharacterized protein B4U80_08409 [Leptotrombidium deliense]
>RWS29040.1 RNA-binding protein 5-B-like protein [Leptotrombidium deliense]
>RWS29039.1 F-actin-capping protein subunit alpha-like protein [Leptotrombidium deliense]
>RWS29038.1 putative serine/threonine-protein kinase-like isoform X3 [Leptotrombidium deliense]
>RWS29037.1 nuclear factor NF-kappa-B p105 subunit-like protein [Leptotrombidium deliense]
>RWS29036.1 acetylcholinesterase-like protein [Leptotrombidium deliense]
>RWS29035.1 esterase-like protein, partial [Leptotrombidium deliense]
>RWS29034.1 esterase FE4-like protein [Leptotrombidium deliense]
>RWS29033.1 voltage-dependent T-type calcium channel subunit alpha-1G-like protein, partial [Leptotrombidium deliense]
>RWS29032.1 hypothetical protein B4U80_00988 [Leptotrombidium deliense]
>RWS29031.1 Retinol dehydrogenase 11-like protein [Leptotrombidium deliense]
>RWS29030.1 retinol dehydrogenase 14-like isoform X1 [Leptotrombidium deliense]
>RWS29029.1 WD repeat-containing protein 86-like protein, partial [Leptotrombidium deliense]
>RWS29027.1 protein UXT-like protein [Leptotrombidium deliense]
>RWS29026.1 Protein bicaudal D-like protein [Leptotrombidium deliense]
>RWS29025.1 NADH dehydrogenase [ubiquinone] 1 beta subcomplex subunit 11-like protein [Leptotrombidium deliense]
>RWS29024.1 RINGv domain containing protein-like protein [Leptotrombidium deliense]
>RWS29023.1 cytochrome P450 315a1-like protein [Leptotrombidium deliense]
>RWS29021.1 zinc finger protein-like protein [Leptotrombidium deliense]
>RWS29020.1 Cuticle protein 16.8-like protein [Leptotrombidium deliense]
>RWS29019.1 cuticle protein-like protein [Leptotrombidium deliense]
>RWS29018.1 zinc finger protein-like protein [Leptotrombidium deliense]
>RWS29017.1 hypothetical protein B4U80_10495, partial [Leptotrombidium deliense]
>RWS29016.1 coiled-coil-helix-coiled-coil-helix domain-containing protein 1-like protein [Leptotrombidium deliense]
>RWS29015.1 3'-5' exoribonuclease 1-like protein [Leptotrombidium deliense]
>RWS29014.1 zinc finger protein-like protein [Leptotrombidium deliense]
>RWS29013.1 Pre-mRNA-splicing factor SLU7-like protein [Leptotrombidium deliense]
>RWS29012.1 Y+L amino acid transporter 2-like protein [Leptotrombidium deliense]
>RWS29011.1 hypothetical protein B4U80_10561 [Leptotrombidium deliense]
>RWS29010.1 Monocarboxylate transporter 14-like protein, partial [Leptotrombidium deliense]
>RWS29009.1 uncharacterized protein B4U80_10563 [Leptotrombidium deliense]
>RWS29008.1 hypothetical protein B4U80_12756 [Leptotrombidium deliense]
>RWS29007.1 protein KTI12-like protein [Leptotrombidium deliense]
>RWS29006.1 malonyl-CoA-acyl carrier protein transacylase-like protein [Leptotrombidium deliense]
>RWS29005.1 E3 ubiquitin-protein ligase AMFR-like isoform X1, partial [Leptotrombidium deliense]
>RWS29004.1 DNA replication licensing factor mcm4-like protein, partial [Leptotrombidium deliense]
>RWS29003.1 deoxyuridine 5'-triphosphate nucleotidohydrolase-like protein [Leptotrombidium deliense]
>RWS29002.1 U4/U6 small nuclear ribonucleoprotein Prp3-like protein [Leptotrombidium deliense]
>RWS29001.1 Ankyrin-2-like protein, partial [Leptotrombidium deliense]
>RWS29000.1 protein escargot-like protein, partial [Leptotrombidium deliense]
>RWS28999.1 unconventional prefoldin RPB5 interactor 1-like protein, partial [Leptotrombidium deliense]
>RWS28998.1 60S ribosomal protein L3-like protein, partial [Leptotrombidium deliense]
>RWS28997.1 chitinase-like protein 5 [Leptotrombidium deliense]
>RWS28996.1 hypothetical protein B4U80_08524 [Leptotrombidium deliense]
>RWS28995.1 spermine oxidase-like protein, partial [Leptotrombidium deliense]
>RWS28994.1 aminopeptidase-like protein, partial [Leptotrombidium deliense]
>RWS28993.1 hypothetical protein B4U80_02267 [Leptotrombidium deliense]
>RWS28992.1 hypothetical protein B4U80_13662 [Leptotrombidium deliense]
>RWS28991.1 hypothetical protein B4U80_01265 [Leptotrombidium deliense]
>RWS28990.1 hypothetical protein B4U80_01264 [Leptotrombidium deliense]
>RWS28989.1 E3 ubiquitin-protein ligase XIAP-like protein [Leptotrombidium deliense]
>RWS28988.1 hypothetical protein B4U80_01263 [Leptotrombidium deliense]
>RWS28987.1 hypothetical protein B4U80_01262, partial [Leptotrombidium deliense]
>RWS28986.1 5-aminolevulinate synthase: erythroid-specific-like protein [Leptotrombidium deliense]
>RWS28985.1 selenide: water dikinase-like protein [Leptotrombidium deliense]
>RWS28984.1 DNA-binding protein erect wing-like protein [Leptotrombidium deliense]
>RWS28983.1 3-ketodihydrosphingosine reductase-like protein [Leptotrombidium deliense]
>RWS28982.1 furin-like protease 2, partial [Leptotrombidium deliense]
>RWS28981.1 ankyrin repeat and death domain-containing protein 1A-like protein, partial [Leptotrombidium deliense]
>RWS28980.1 Neuropeptide Y receptor-like protein [Leptotrombidium deliense]
>RWS28979.1 paired mesoderm homeobox protein 2B-like protein [Leptotrombidium deliense]
>RWS28978.1 hypothetical protein B4U80_14855, partial [Leptotrombidium deliense]
>RWS28977.1 hypothetical protein B4U80_04207 [Leptotrombidium deliense]
>RWS28976.1 hypothetical protein B4U80_10070 [Leptotrombidium deliense]
>RWS28975.1 small conductance calcium-activated potassium channel protein-like protein [Leptotrombidium deliense]
>RWS28974.1 glycine receptor subunit alpha-2-like protein [Leptotrombidium deliense]
>RWS28973.1 ATP-binding cassette sub-family G member 1-like isoform X2 [Leptotrombidium deliense]
>RWS28972.1 ABC transporter sub-family G-like protein 1 [Leptotrombidium deliense]
>RWS28971.1 ATP-binding cassette sub-family G member 1-like isoform X2 [Leptotrombidium deliense]
>RWS28970.1 DNA-directed RNA polymerase III subunit RPC3-like protein [Leptotrombidium deliense]
>RWS28969.1 ATP synthase subunit d-like protein [Leptotrombidium deliense]
>RWS28968.1 3-phosphoinositide-dependent protein kinase 1-like protein [Leptotrombidium deliense]
>RWS28967.1 Inward rectifier K+ channel-like protein [Leptotrombidium deliense]
>RWS28966.1 Poly [ADP-ribose] polymerase 1-like protein [Leptotrombidium deliense]
>RWS28965.1 nephrin-like protein [Leptotrombidium deliense]
>RWS28964.1 hypothetical protein B4U80_00220 [Leptotrombidium deliense]
>RWS28963.1 Slit-like protein [Leptotrombidium deliense]
>RWS28962.1 nephrin-like protein [Leptotrombidium deliense]
>RWS28961.1 uncharacterized protein B4U80_05755 [Leptotrombidium deliense]
>RWS28960.1 Vacuolar protein sorting-associated protein 29-like protein, partial [Leptotrombidium deliense]
>RWS28959.1 peroxidasin-like protein [Leptotrombidium deliense]
>RWS28958.1 peptidyl-prolyl cis-trans isomerase-like 1 [Leptotrombidium deliense]
>RWS28957.1 uncharacterized protein B4U80_11279 [Leptotrombidium deliense]
>RWS28956.1 intraflagellar transport protein 122-like protein, partial [Leptotrombidium deliense]
>RWS28955.1 hemicentin-2-like protein [Leptotrombidium deliense]
>RWS28954.1 hypothetical protein B4U80_04375 [Leptotrombidium deliense]
>RWS28953.1 ceramide glucosyltransferase-like protein [Leptotrombidium deliense]
>RWS28952.1 twinkle protein-like protein [Leptotrombidium deliense]
>RWS28951.1 iron-sulfur cluster assembly 1-like protein [Leptotrombidium deliense]
>RWS28949.1 sodium-dependent phosphate transport protein 1: chloroplastic-like protein [Leptotrombidium deliense]
>RWS28948.1 hypothetical protein B4U80_06139, partial [Leptotrombidium deliense]
>RWS28947.1 hypothetical protein B4U80_01585 [Leptotrombidium deliense]
>RWS28946.1 golgin subfamily B member 1-like isoform X2 [Leptotrombidium deliense]
>RWS28945.1 protein phosphatase 1 regulatory subunit 12A-like isoform X7 [Leptotrombidium deliense]
>RWS28944.1 casein kinase I-like isoform gamma-3 isoform X9 [Leptotrombidium deliense]
>RWS28943.1 hypothetical protein B4U80_08517 [Leptotrombidium deliense]
>RWS28942.1 iodotyrosine dehalogenase 1-like protein [Leptotrombidium deliense]
>RWS28941.1 cathepsin L3-like protein [Leptotrombidium deliense]
>RWS28940.1 C20orf11-like protein [Leptotrombidium deliense]
>RWS28939.1 clusterin-associated protein 1-like protein [Leptotrombidium deliense]
>RWS28938.1 uncharacterized protein B4U80_04823 [Leptotrombidium deliense]
>RWS28937.1 Serine/arginine-rich splicing factor 1-like protein [Leptotrombidium deliense]
>RWS28936.1 E3 ubiquitin-protein ligase rnf146-like protein [Leptotrombidium deliense]
>RWS28935.1 putative tRNA pseudouridine synthase Pus10-like protein [Leptotrombidium deliense]
>RWS28934.1 eukaryotic translation initiation factor 5B-like protein [Leptotrombidium deliense]
>RWS28933.1 Ganglioside GM2 activator-like protein [Leptotrombidium deliense]
>RWS28932.1 afadin-like isoform X1 [Leptotrombidium deliense]
>RWS28931.1 recQ-mediated genome instability protein 1-like protein [Leptotrombidium deliense]
>RWS28930.1 hypothetical protein B4U80_00464 [Leptotrombidium deliense]
>RWS28929.1 cell cycle-regulated histone H1-binding protein-like protein [Leptotrombidium deliense]
>RWS28928.1 cytosolic non-specific dipeptidase-like protein [Leptotrombidium deliense]
>RWS28927.1 protein Wnt-7b-like protein, partial [Leptotrombidium deliense]
>RWS28926.1 Protein Wnt-7b-like protein [Leptotrombidium deliense]
>RWS28925.1 cytosolic non-specific dipeptidase-like isoform X1 [Leptotrombidium deliense]
>RWS28924.1 secreted protein-like protein [Leptotrombidium deliense]
>RWS28923.1 hypothetical protein B4U80_12760 [Leptotrombidium deliense]
>RWS28922.1 voltage-gated sodium channel-like protein [Leptotrombidium deliense]
>RWS28921.1 laminin subunit gamma-1-like protein [Leptotrombidium deliense]
>RWS28920.1 hypothetical protein B4U80_01052 [Leptotrombidium deliense]
>RWS28919.1 hypothetical protein B4U80_13667 [Leptotrombidium deliense]
>RWS28918.1 clathrin heavy chain 1-like protein [Leptotrombidium deliense]
>RWS28917.1 Malignant T-cell-amplified sequence 1-like protein, partial [Leptotrombidium deliense]
>RWS28916.1 Pre-mRNA-splicing factor SPF27-like protein [Leptotrombidium deliense]
>RWS28915.1 alanine--tRNA ligase: cytoplasmic-like protein, partial [Leptotrombidium deliense]
>RWS28914.1 homocysteine-responsive endoplasmic reticulum-resident ubiquitin-like domain member 2 protein isoform X2 [Leptotrombidium deliense]
>RWS28913.1 CD109 antigen-like protein, partial [Leptotrombidium deliense]
>RWS28912.1 calcium channel flower-like protein [Leptotrombidium deliense]
>RWS28911.1 F-box/LRR-repeat protein 15-like protein [Leptotrombidium deliense]
>RWS28910.1 growth hormone-inducible transmembrane protein-like protein [Leptotrombidium deliense]
>RWS28909.1 hypothetical protein B4U80_01125, partial [Leptotrombidium deliense]
>RWS28908.1 hypothetical protein B4U80_13668 [Leptotrombidium deliense]
>RWS28907.1 tyrosine-protein phosphatase 10D-like protein [Leptotrombidium deliense]
>RWS28906.1 Dehydrogenase/reductase SDR family member on chromosome X-like protein [Leptotrombidium deliense]
>RWS28905.1 Paraplegin-like protein [Leptotrombidium deliense]
>RWS28904.1 hypothetical protein B4U80_11582 [Leptotrombidium deliense]
>RWS28903.1 uncharacterized protein B4U80_12761 [Leptotrombidium deliense]
>RWS28902.1 hypothetical protein B4U80_11579 [Leptotrombidium deliense]
>RWS28901.1 luc7-like protein 2 [Leptotrombidium deliense]
>RWS28900.1 Immediate early response 3-interacting protein 1-like protein [Leptotrombidium deliense]
>RWS28899.1 furin-like protease 2, partial [Leptotrombidium deliense]
>RWS28898.1 WD repeat-containing protein 34-like protein [Leptotrombidium deliense]
>RWS28897.1 BTB/POZ domain-containing protein 2-like protein, partial [Leptotrombidium deliense]
>RWS28896.1 endoplasmic reticulum resident protein 29-like protein [Leptotrombidium deliense]
>RWS28895.1 DNA replication ATP-dependent helicase/nuclease DNA2-like isoform X2 [Leptotrombidium deliense]
>RWS28894.1 hypothetical protein B4U80_08238 [Leptotrombidium deliense]
>RWS28893.1 Vacuolar protein sorting-associated protein 33A-like protein [Leptotrombidium deliense]
>RWS28892.1 Anaphase-promoting complex subunit 7-like protein [Leptotrombidium deliense]
>RWS28891.1 Ran-specific GTPase-activating protein-like protein [Leptotrombidium deliense]
>RWS28890.1 hypothetical protein B4U80_05232 [Leptotrombidium deliense]
>RWS28889.1 lysosomal aspartic protease-like isoform X1 [Leptotrombidium deliense]
>RWS28888.1 Transcription cofactor vestigial-like protein 4 [Leptotrombidium deliense]
>RWS28887.1 sodium- and chloride-dependent GABA transporter 1-like protein, partial [Leptotrombidium deliense]
>RWS28886.1 ubiquitin-like modifier-activating enzyme ATG7 [Leptotrombidium deliense]
>RWS28885.1 hypothetical protein B4U80_13669 [Leptotrombidium deliense]
>RWS28884.1 glutamate receptor ionotropic: kainate 2-like protein [Leptotrombidium deliense]
>RWS28883.1 putative neurotoxin LTDF S-18-like protein [Leptotrombidium deliense]
>RWS28882.1 solute carrier organic anion transporter family member 5A1-like protein, partial [Leptotrombidium deliense]
>RWS28881.1 putative neurotoxin LTDF S-18-like protein [Leptotrombidium deliense]
>RWS28880.1 Solute carrier organic anion transporter family member 1C1-like protein [Leptotrombidium deliense]
>RWS28879.1 ladderlectin-like precursor [Leptotrombidium deliense]
>RWS28878.1 ladderlectin-like protein [Leptotrombidium deliense]
>RWS28877.1 hypothetical protein B4U80_13670 [Leptotrombidium deliense]
>RWS28876.1 serpin 1-like protein [Leptotrombidium deliense]
>RWS28875.1 feline leukemia virus subgroup C receptor-related protein 2-like protein [Leptotrombidium deliense]
>RWS28874.1 programmed cell death protein 6-like protein, partial [Leptotrombidium deliense]
>RWS28873.1 hypothetical protein B4U80_11092, partial [Leptotrombidium deliense]
>RWS28872.1 programmed cell death protein 2-like protein [Leptotrombidium deliense]
>RWS28871.1 GPN-loop GTPase 2-like protein [Leptotrombidium deliense]
>RWS28870.1 transcription factor Dp-1-like protein [Leptotrombidium deliense]
>RWS28869.1 Clathrin light chain A-like protein, partial [Leptotrombidium deliense]
>RWS28868.1 CAP-Gly domain-containing linker protein 1-like isoform X5 [Leptotrombidium deliense]
>RWS28867.1 UPF0047 protein C4A8.02c-like protein [Leptotrombidium deliense]
>RWS28866.1 protein Skeletor: isoforms D/E-like protein, partial [Leptotrombidium deliense]
>RWS28865.1 5'-nucleotidase domain-containing protein 3-like protein [Leptotrombidium deliense]
>RWS28864.1 brain protein I3-like protein [Leptotrombidium deliense]
>RWS28863.1 CDK-activating kinase assembly factor MAT1-like protein [Leptotrombidium deliense]
>RWS28862.1 flap endonuclease 1-like protein [Leptotrombidium deliense]
>RWS28861.1 Apolipoprotein D-like protein [Leptotrombidium deliense]
>RWS28860.1 zinc finger Ran-binding domain-containing protein 2-like isoform X1, partial [Leptotrombidium deliense]
>RWS28859.1 trypsin-1-like protein [Leptotrombidium deliense]
>RWS28858.1 Phosphatidylinositol-4:5-bisphosphate 3-kinase catalytic subunit alpha-like isoform [Leptotrombidium deliense]
>RWS28857.1 src-like-adapter 2 [Leptotrombidium deliense]
>RWS28856.1 kinesin-like protein unc-104 isoform X6, partial [Leptotrombidium deliense]
>RWS28855.1 lachesin-like protein, partial [Leptotrombidium deliense]
>RWS28854.1 Golgin subfamily A member 5-like protein [Leptotrombidium deliense]
>RWS28853.1 anoctamin-1-like protein, partial [Leptotrombidium deliense]
>RWS28852.1 protein MRVI1-like isoform X2 [Leptotrombidium deliense]
>RWS28851.1 polymerase delta-interacting protein 2-like protein [Leptotrombidium deliense]
>RWS28850.1 neuromedin-U receptor 2-like protein [Leptotrombidium deliense]
>RWS28849.1 Motile sperm domain-containing protein 2-like protein [Leptotrombidium deliense]
>RWS28848.1 Calsequestrin-2-like protein [Leptotrombidium deliense]
>RWS28847.1 eukaryotic translation initiation factor 5-like protein [Leptotrombidium deliense]
>RWS28846.1 Kinesin light chain-like protein [Leptotrombidium deliense]
>RWS28845.1 regulator of microtubule dynamics protein 1-like protein [Leptotrombidium deliense]
>RWS28844.1 zinc finger protein 622-like protein [Leptotrombidium deliense]
>RWS28843.1 lysosomal acid phosphatase-like protein 3 [Leptotrombidium deliense]
>RWS28842.1 hypothetical protein B4U80_05749 [Leptotrombidium deliense]
>RWS28841.1 large subunit GTPase 1-like protein, partial [Leptotrombidium deliense]
>RWS28840.1 rhythmically expressed gene 2 protein-like protein [Leptotrombidium deliense]
>RWS28839.1 glycerophosphocholine phosphodiesterase GPCPD1-like protein [Leptotrombidium deliense]
>RWS28838.1 Hepatocyte growth factor receptor-like protein [Leptotrombidium deliense]
>RWS28837.1 potassium voltage-gated channel protein Shal-like protein [Leptotrombidium deliense]
>RWS28836.1 phosphatidylinositol 3:4:5-trisphosphate 3-phosphatase and dual-specificity protein phosphatase PTEN-like isoform X2 [Leptotrombidium deliense]
>RWS28835.1 hypothetical protein B4U80_03718 [Leptotrombidium deliense]
>RWS28834.1 neuronal acetylcholine receptor subunit alpha-7-like protein [Leptotrombidium deliense]
>RWS28833.1 Protein disulfide-isomerase A3-like protein [Leptotrombidium deliense]
>RWS28832.1 hypothetical protein B4U80_05364 [Leptotrombidium deliense]
>RWS28831.1 hypothetical protein B4U80_10212 [Leptotrombidium deliense]
>RWS28830.1 synaptophysin-like protein [Leptotrombidium deliense]
>RWS28829.1 DNA repair endonuclease XPF-like protein, partial [Leptotrombidium deliense]
>RWS28828.1 transcription factor Sox-17-alpha-A-like isoform X1 [Leptotrombidium deliense]
>RWS28827.1 multidrug resistance protein 1A-like protein, partial [Leptotrombidium deliense]
>RWS28826.1 putative ATP synthase subunit f-like protein [Leptotrombidium deliense]
>RWS28825.1 histone H3.3-like protein [Leptotrombidium deliense]
>RWS28824.1 tRNA (uracil-5-)-methyltransferase A-like protein, partial [Leptotrombidium deliense]
>RWS28823.1 homeobox-containing protein 1-like protein [Leptotrombidium deliense]
>RWS28822.1 hypothetical protein B4U80_00711, partial [Leptotrombidium deliense]
>RWS28821.1 homeobox protein Hox-B4-like protein, partial [Leptotrombidium deliense]
>RWS28820.1 hypothetical protein B4U80_01268 [Leptotrombidium deliense]
>RWS28819.1 hypothetical protein B4U80_01266 [Leptotrombidium deliense]
>RWS28818.1 natterin-4-like protein [Leptotrombidium deliense]
>RWS28817.1 hypothetical protein B4U80_02480 [Leptotrombidium deliense]
>RWS28816.1 UDP-glucuronic acid decarboxylase 1-like protein [Leptotrombidium deliense]
>RWS28815.1 Regulator of nonsense transcripts 3A-like protein [Leptotrombidium deliense]
>RWS28814.1 tachykinin-like peptides receptor 86C, partial [Leptotrombidium deliense]
>RWS28813.1 activating signal cointegrator 1 complex subunit 1-like protein [Leptotrombidium deliense]
>RWS28812.1 solute carrier family 22 member 5-like protein [Leptotrombidium deliense]
>RWS28811.1 protein-associating with the carboxyl-terminal domain of ezrin-like isoform X1 [Leptotrombidium deliense]
>RWS28809.1 GTPase Era-like protein [Leptotrombidium deliense]
>RWS28808.1 Lectin C: F5/F8 and sushi domain-containing protein-like protein [Leptotrombidium deliense]
>RWS28807.1 CUB and sushi domain-containing protein 3-like protein [Leptotrombidium deliense]
>RWS28806.1 serine/threonine-protein kinase mig-15-like protein [Leptotrombidium deliense]
>RWS28805.1 hypothetical protein B4U80_13673 [Leptotrombidium deliense]
>RWS28804.1 ataxin-1-like protein [Leptotrombidium deliense]
>RWS28803.1 alpha-enolase-like protein, partial [Leptotrombidium deliense]
>RWS28802.1 lysoplasmalogenase-like protein TMEM86A [Leptotrombidium deliense]
>RWS28801.1 anoctamin-10-like protein [Leptotrombidium deliense]
>RWS28800.1 fatty acid-binding protein FABP-like protein [Leptotrombidium deliense]
>RWS28799.1 presqualene diphosphate phosphatase-like protein [Leptotrombidium deliense]
>RWS28798.1 hypothetical protein B4U80_02951, partial [Leptotrombidium deliense]
>RWS28797.1 mediator of RNA polymerase II transcription subunit 9-like protein [Leptotrombidium deliense]
>RWS28796.1 MAP kinase-interacting serine/threonine-protein kinase 1-like protein, partial [Leptotrombidium deliense]
>RWS28795.1 tubby-related protein 4-like protein [Leptotrombidium deliense]
>RWS28794.1 ABC B7 transporter-like protein, partial [Leptotrombidium deliense]
>RWS28793.1 chromatin assembly factor 1 subunit B-like protein [Leptotrombidium deliense]
>RWS28792.1 Splicing factor 3A subunit 3-like protein, partial [Leptotrombidium deliense]
>RWS28791.1 hypothetical protein B4U80_13674 [Leptotrombidium deliense]
>RWS28790.1 pre-mRNA-splicing factor syf2-like protein [Leptotrombidium deliense]
>RWS28789.1 integrator complex subunit 3-like protein [Leptotrombidium deliense]
>RWS28788.1 protein Z-dependent protease inhibitor-like protein [Leptotrombidium deliense]
>RWS28787.1 COP9 signalosome complex subunit 2-like protein [Leptotrombidium deliense]
>RWS28786.1 SUMO-activating enzyme subunit 2-like protein, partial [Leptotrombidium deliense]
>RWS28785.1 Plasma kallikrein-like protein [Leptotrombidium deliense]
>RWS28784.1 myotubularin-related protein 13-like protein [Leptotrombidium deliense]
>RWS28783.1 vacuolar protein sorting-associated protein 11-like protein [Leptotrombidium deliense]
>RWS28782.1 plasma membrane calcium-transporting ATPase 3-like protein [Leptotrombidium deliense]
>RWS28781.1 2':5'-phosphodiesterase 12-like protein [Leptotrombidium deliense]
>RWS28780.1 Titin-like protein, partial [Leptotrombidium deliense]
>RWS28779.1 Ig-like and fibronectin type-III domain-containing protein C25G4.10, partial [Leptotrombidium deliense]
>RWS28778.1 otoferlin-like isoform X1, partial [Leptotrombidium deliense]
>RWS28777.1 hypothetical protein B4U80_03360 [Leptotrombidium deliense]
>RWS28776.1 GPI transamidase component PIG-S-like protein [Leptotrombidium deliense]
>RWS28775.1 protein argonaute-2-like protein [Leptotrombidium deliense]
>RWS28774.1 cytochrome P450-like protein [Leptotrombidium deliense]
>RWS28773.1 protein disulfide-isomerase A4-like protein [Leptotrombidium deliense]
>RWS28772.1 hypothetical protein B4U80_12771 [Leptotrombidium deliense]
>RWS28771.1 5'-AMP-activated protein kinase subunit gamma-2-like protein, partial [Leptotrombidium deliense]
>RWS28770.1 G-protein coupled receptor GRL101-like protein, partial [Leptotrombidium deliense]
>RWS28769.1 hypothetical protein B4U80_10339 [Leptotrombidium deliense]
>RWS28768.1 reticulon-4-interacting protein 1-like protein [Leptotrombidium deliense]
>RWS28767.1 hypothetical protein B4U80_10340 [Leptotrombidium deliense]
>RWS28766.1 protein FAM76A-like protein [Leptotrombidium deliense]
>RWS28765.1 sentrin-specific protease 6-like protein [Leptotrombidium deliense]
>RWS28764.1 S-adenosylmethionine decarboxylase proenzyme-like protein [Leptotrombidium deliense]
>RWS28763.1 palmitoleoyl-protein carboxylesterase NOTUM-like protein [Leptotrombidium deliense]
>RWS28762.1 tRNA uracil-5-methyltransferase-like protein [Leptotrombidium deliense]
>RWS28761.1 SUMO-activating enzyme subunit 1-like protein [Leptotrombidium deliense]
>RWS28759.1 queuine tRNA-ribosyltransferase-like protein [Leptotrombidium deliense]
>RWS28758.1 hypothetical protein B4U80_02551 [Leptotrombidium deliense]
>RWS28757.1 uncharacterized protein B4U80_00361 [Leptotrombidium deliense]
>RWS28756.1 rab GTPase-binding effector protein 1-like protein [Leptotrombidium deliense]
>RWS28755.1 coronin-like protein 3 [Leptotrombidium deliense]
>RWS28754.1 putative asparagine--tRNA ligase-like isoform X2 [Leptotrombidium deliense]
>RWS28753.1 purine nucleoside phosphorylase-like isoform X1 [Leptotrombidium deliense]
>RWS28752.1 biogenesis of lysosome-related organelles complex 1 subunit 6-like protein [Leptotrombidium deliense]
>RWS28751.1 Protein croquemort-like protein [Leptotrombidium deliense]
>RWS28750.1 protein SGT1-like isoform X1 [Leptotrombidium deliense]
>RWS28749.1 hypothetical protein B4U80_11500 [Leptotrombidium deliense]
>RWS28748.1 alpha tubulin-like protein, partial [Leptotrombidium deliense]
>RWS28747.1 peptidyl-tRNA hydrolase-like protein [Leptotrombidium deliense]
>RWS28746.1 Protein croquemort-like protein [Leptotrombidium deliense]
>RWS28745.1 guanine nucleotide-binding protein subunit beta-2-like protein [Leptotrombidium deliense]
>RWS28744.1 hypothetical protein B4U80_11494 [Leptotrombidium deliense]
>RWS28743.1 hypothetical protein B4U80_07399 [Leptotrombidium deliense]
>RWS28742.1 cell growth regulator with RING finger domain protein 1-like protein [Leptotrombidium deliense]
>RWS28741.1 Iron/zinc purple acid phosphatase-like protein, partial [Leptotrombidium deliense]
>RWS28740.1 Ubiquitin-conjugating enzyme: active site-containing protein-like protein [Leptotrombidium deliense]
>RWS28739.1 kelch domain-containing protein 3-like protein [Leptotrombidium deliense]
>RWS28738.1 alkaline phosphatase-like protein [Leptotrombidium deliense]
>RWS28737.1 hypothetical protein B4U80_12773 [Leptotrombidium deliense]
>RWS28736.1 proteasome activator complex subunit-like protein [Leptotrombidium deliense]
>RWS28735.1 trafficking protein particle complex subunit 6B-like protein [Leptotrombidium deliense]
>RWS28734.1 aarF domain-containing protein kinase 4-like protein [Leptotrombidium deliense]
>RWS28733.1 LYR motif-containing protein 5-like protein [Leptotrombidium deliense]
>RWS28732.1 uncharacterized protein B4U80_06826 [Leptotrombidium deliense]
>RWS28731.1 uncharacterized protein B4U80_06827 [Leptotrombidium deliense]
>RWS28730.1 WD repeat-containing protein 3-like protein [Leptotrombidium deliense]
>RWS28729.1 Acetylcholine receptor subunit beta-like 1 [Leptotrombidium deliense]
>RWS28728.1 coatomer subunit alpha-like protein [Leptotrombidium deliense]
>RWS28727.1 disintegrin and metalloproteinase with thrombospondin motifs 7-like protein 1, partial [Leptotrombidium deliense]
>RWS28726.1 protein eva-1 C-like protein, partial [Leptotrombidium deliense]
>RWS28725.1 beta-ureidopropionase-like protein [Leptotrombidium deliense]
>RWS28724.1 intraflagellar transport protein 140-like protein [Leptotrombidium deliense]
>RWS28723.1 ARF GTPase-activating protein GIT2-like isoform X9, partial [Leptotrombidium deliense]
>RWS28722.1 BTB/POZ domain-containing protein 9-like protein [Leptotrombidium deliense]
>RWS28721.1 Formimidoyltransferase-cyclodeaminase-like protein, partial [Leptotrombidium deliense]
>RWS28720.1 protein kinase C-like protein [Leptotrombidium deliense]
>RWS28719.1 Cleavage and polyadenylation specificity factor subunit 1-like protein [Leptotrombidium deliense]
>RWS28718.1 protein CBFA2T1-like protein [Leptotrombidium deliense]
>RWS28717.1 ankyrin repeat and BTB/POZ domain-containing protein 2-like protein [Leptotrombidium deliense]
>RWS28716.1 venom carboxylesterase-6-like protein, partial [Leptotrombidium deliense]
>RWS28715.1 lin-7-like protein [Leptotrombidium deliense]
>RWS28714.1 rhomboid-related protein 2-like protein [Leptotrombidium deliense]
>RWS28713.1 Inositol oxygenase-like protein [Leptotrombidium deliense]
>RWS28712.1 prolyl 4-hydroxylase subunit alpha-1-like protein [Leptotrombidium deliense]
>RWS28711.1 P-selectin-like protein [Leptotrombidium deliense]
>RWS28710.1 hypothetical protein B4U80_05275 [Leptotrombidium deliense]
>RWS28709.1 hypothetical protein B4U80_06862 [Leptotrombidium deliense]
>RWS28708.1 hypothetical protein B4U80_06863 [Leptotrombidium deliense]
>RWS28707.1 Protein sel-1-like protein [Leptotrombidium deliense]
>RWS28706.1 hypothetical protein B4U80_06861 [Leptotrombidium deliense]
>RWS28705.1 hypothetical protein B4U80_06857 [Leptotrombidium deliense]
>RWS28704.1 RNA exonuclease 4-like isoform X2 [Leptotrombidium deliense]
>RWS28703.1 hypothetical protein B4U80_06858 [Leptotrombidium deliense]
>RWS28702.1 ER degradation-enhancing alpha-mannosidase-like protein 3 [Leptotrombidium deliense]
>RWS28701.1 protein catecholamines up-like protein [Leptotrombidium deliense]
>RWS28700.1 MAM and CCP domain-containing astacin-like metallopeptidase protein [Leptotrombidium deliense]
>RWS28699.1 hypothetical protein B4U80_01656, partial [Leptotrombidium deliense]
>RWS28698.1 hypothetical protein B4U80_01657 [Leptotrombidium deliense]
>RWS28697.1 hypothetical protein B4U80_00227 [Leptotrombidium deliense]
>RWS28696.1 stearoyl-CoA desaturase 5-like protein [Leptotrombidium deliense]
>RWS28695.1 ribonuclease Oy-like protein [Leptotrombidium deliense]
>RWS28694.1 Serine proteinase stubble-like protein [Leptotrombidium deliense]
>RWS28693.1 suppressor of tumorigenicity 14 protein-like isoform X3 [Leptotrombidium deliense]
>RWS28692.1 GTP-binding protein REM 1-like isoform X2 [Leptotrombidium deliense]
>RWS28691.1 group XV phospholipase A2-like protein [Leptotrombidium deliense]
>RWS28690.1 carbonic anhydrase-like protein 2 [Leptotrombidium deliense]
>RWS28689.1 ribosomal protein S25-like protein [Leptotrombidium deliense]
>RWS28688.1 hypothetical protein B4U80_09375 [Leptotrombidium deliense]
>RWS28687.1 cyclin-C-like isoform X2 [Leptotrombidium deliense]
>RWS28686.1 exosome complex component RRP42-like protein [Leptotrombidium deliense]
>RWS28685.1 E3 ubiquitin-protein ligase RNF14-like protein [Leptotrombidium deliense]
>RWS28684.1 Golgi-associated plant pathogenesis-related protein 1-like protein [Leptotrombidium deliense]
>RWS28683.1 protocadherin fat-like protein, partial [Leptotrombidium deliense]
>RWS28682.1 hypothetical protein B4U80_00889 [Leptotrombidium deliense]
>RWS28681.1 putative extracellular sulfatase Sulf-1-like protein [Leptotrombidium deliense]
>RWS28680.1 hypothetical protein B4U80_03424, partial [Leptotrombidium deliense]
>RWS28679.1 putative extracellular sulfatase Sulf-1-like protein [Leptotrombidium deliense]
>RWS28678.1 Secernin-2-like protein, partial [Leptotrombidium deliense]
>RWS28677.1 hypothetical protein B4U80_00586 [Leptotrombidium deliense]
>RWS28676.1 dimethylaniline monooxygenase [N-oxide-forming] 5-like protein [Leptotrombidium deliense]
>RWS28675.1 RNA-binding protein 33-like protein [Leptotrombidium deliense]
>RWS28674.1 putative serine/threonine-protein kinase nek3-like protein [Leptotrombidium deliense]
>RWS28673.1 transmembrane protein 87A-like isoform X1 [Leptotrombidium deliense]
>RWS28672.1 scavenger receptor class B member 1-like protein [Leptotrombidium deliense]
>RWS28671.1 acireductone dioxygenase-like protein [Leptotrombidium deliense]
>RWS28670.1 protein cycle-like protein [Leptotrombidium deliense]
>RWS28669.1 cactin-like isoform X2 [Leptotrombidium deliense]
>RWS28668.1 salivary secreted ribonuclease-like protein [Leptotrombidium deliense]
>RWS28667.1 KRR1 small subunit processome component-like protein [Leptotrombidium deliense]
>RWS28666.1 motile sperm domain-containing protein 1-like protein [Leptotrombidium deliense]
>RWS28665.1 calcium uptake protein 1-like isoform X2 [Leptotrombidium deliense]
>RWS28664.1 Coagulin domain containing protein-like protein [Leptotrombidium deliense]
>RWS28663.1 contactin-like protein [Leptotrombidium deliense]
>RWS28662.1 SET and MYND domain-containing protein (SMYD)-like protein [Leptotrombidium deliense]
>RWS28661.1 RAS related protein-like protein [Leptotrombidium deliense]
>RWS28660.1 lysosome-associated membrane glyco5-like protein [Leptotrombidium deliense]
>RWS28659.1 dual specificity protein phosphatase 19-like protein [Leptotrombidium deliense]
>RWS28658.1 UPF0565 protein C2orf69-like isoform X2 [Leptotrombidium deliense]
>RWS28657.1 Zinc finger CCCH domain-containing protein 10-like protein [Leptotrombidium deliense]
>RWS28656.1 Transcription factor 15-like protein [Leptotrombidium deliense]
>RWS28654.1 hypothetical protein B4U80_10493, partial [Leptotrombidium deliense]
>RWS28653.1 hypothetical protein B4U80_10489 [Leptotrombidium deliense]
>RWS28652.1 cleavage stimulation factor subunit 2 tau variant-like isoform X2 [Leptotrombidium deliense]
>RWS28651.1 serine/threonine-protein kinase-like protein 1 [Leptotrombidium deliense]
>RWS28650.1 elongation of very long chain fatty acids protein-like isoform X1 [Leptotrombidium deliense]
>RWS28649.1 MAM and LDL-receptor class A domain-containing protein 1-like protein, partial [Leptotrombidium deliense]
>RWS28648.1 Cheerio / Filamin-A/C -like protein [Leptotrombidium deliense]
>RWS28647.1 sentrin-specific protease 8-like protein [Leptotrombidium deliense]
>RWS28646.1 cyclin-dependent kinase 1-like protein [Leptotrombidium deliense]
>RWS28645.1 putative palmitoyltransferase ZDHHC6-like protein [Leptotrombidium deliense]
>RWS28644.1 trophoblast Kunitz domain protein 1-like isoform X2 [Leptotrombidium deliense]
>RWS28643.1 next to BRCA1 gene 1 protein-like isoform X2 [Leptotrombidium deliense]
>RWS28642.1 calcium/calmodulin-dependent protein kinase type 1-like protein [Leptotrombidium deliense]
>RWS28641.1 guanine nucleotide-binding protein-like 3 [Leptotrombidium deliense]
>RWS28640.1 epsin-2-like protein [Leptotrombidium deliense]
>RWS28638.1 protein Tob1-like protein [Leptotrombidium deliense]
>RWS28637.1 sulfotransferase-like protein [Leptotrombidium deliense]
>RWS28636.1 sodium/potassium-transporting ATPase subunit beta-1-interacting protein 1-like protein [Leptotrombidium deliense]
>RWS28635.1 hypothetical protein B4U80_06376 [Leptotrombidium deliense]
>RWS28634.1 Matrix metalloproteinase-14-like protein [Leptotrombidium deliense]
>RWS28633.1 casein kinase II subunit beta-like protein, partial [Leptotrombidium deliense]
>RWS28632.1 39S ribosomal protein L15-like protein [Leptotrombidium deliense]
>RWS28631.1 NDRG3-like protein 1 [Leptotrombidium deliense]
>RWS28630.1 endonuclease III-like protein 1, partial [Leptotrombidium deliense]
>RWS28629.1 hypothetical protein B4U80_05821 [Leptotrombidium deliense]
>RWS28628.1 enolase-phosphatase E1-like protein [Leptotrombidium deliense]
>RWS28627.1 abhydrolase domain-containing protein 16A-like protein [Leptotrombidium deliense]
>RWS28626.1 cell adhesion molecule-like protein, partial [Leptotrombidium deliense]
>RWS28625.1 zinc finger protein 277-like protein [Leptotrombidium deliense]
>RWS28624.1 membrane-associated tyrosine- and threonine-specific cdc2-inhibitory kinase-like protein [Leptotrombidium deliense]
>RWS28623.1 adapter molecule Crk-like protein [Leptotrombidium deliense]
>RWS28622.1 ras and EF-hand domain-containing protein-like protein, partial [Leptotrombidium deliense]
>RWS28621.1 uncharacterized protein B4U80_11174 [Leptotrombidium deliense]
>RWS28620.1 40S ribosomal protein S11-like protein [Leptotrombidium deliense]
>RWS28619.1 hypothetical protein B4U80_07234 [Leptotrombidium deliense]
>RWS28618.1 uncharacterized protein B4U80_07231 [Leptotrombidium deliense]
>RWS28617.1 carbamoyl-phosphate synthase large chain-like protein, partial [Leptotrombidium deliense]
>RWS28616.1 ATPase family AAA domain-containing protein 2-like protein [Leptotrombidium deliense]
>RWS28615.1 Small G protein signaling modulator 3-like protein [Leptotrombidium deliense]
>RWS28614.1 protein O-glucosyltransferase 1-like isoform X1 [Leptotrombidium deliense]
>RWS28613.1 DNA-directed RNA polymerase III subunit RPC1-like protein, partial [Leptotrombidium deliense]
>RWS28612.1 hypothetical protein B4U80_12781 [Leptotrombidium deliense]
>RWS28611.1 uncharacterized protein B4U80_05374, partial [Leptotrombidium deliense]
>RWS28610.1 uncharacterized protein B4U80_05373 [Leptotrombidium deliense]
>RWS28609.1 hypothetical protein B4U80_12782 [Leptotrombidium deliense]
>RWS28608.1 CREB-binding protein-like protein [Leptotrombidium deliense]
>RWS28607.1 CREB-binding protein-like isoform X2 [Leptotrombidium deliense]
>RWS28606.1 protein ERGIC-53-like protein [Leptotrombidium deliense]
>RWS28605.1 minor histocompatibility antigen H13-like protein, partial [Leptotrombidium deliense]
>RWS28604.1 nephrin-like protein [Leptotrombidium deliense]
>RWS28603.1 cytohesin-1-like isoform X2 [Leptotrombidium deliense]
>RWS28601.1 rab5 GDP/GTP exchange factor-like protein [Leptotrombidium deliense]
>RWS28600.1 acetyl-coenzyme A transporter 1-like protein [Leptotrombidium deliense]
>RWS28599.1 U4/U6.U5 tri-snRNP-associated protein 1-like protein [Leptotrombidium deliense]
>RWS28598.1 Elongator complex protein 3-like protein [Leptotrombidium deliense]
>RWS28597.1 E3 ubiquitin-protein ligase HUWE1-like protein, partial [Leptotrombidium deliense]
>RWS28596.1 hypothetical protein B4U80_12783 [Leptotrombidium deliense]
>RWS28595.1 calumenin-A-like protein [Leptotrombidium deliense]
>RWS28594.1 glycogen phosphorylase-like protein, partial [Leptotrombidium deliense]
>RWS28593.1 putative transcript-like protein [Leptotrombidium deliense]
>RWS28592.1 protein SCAI-like protein [Leptotrombidium deliense]
>RWS28591.1 E3 ubiquitin-protein ligase RFWD2-like isoform X1 [Leptotrombidium deliense]
>RWS28590.1 dehydrogenase/reductase SDR family member 4-like isoform X2 [Leptotrombidium deliense]
>RWS28589.1 cadherin-23-like protein [Leptotrombidium deliense]
>RWS28588.1 ectonucleoside triphosphate diphosphohydrolase 5-like isoform X1, partial [Leptotrombidium deliense]
>RWS28587.1 putative imidazolonepropionase-like isoform X1 [Leptotrombidium deliense]
>RWS28586.1 kinesin-like protein KIF16B isoform X2, partial [Leptotrombidium deliense]
>RWS28585.1 SET and MYND domain-containing protein 4-like protein [Leptotrombidium deliense]
>RWS28584.1 Trypsin-like protein, partial [Leptotrombidium deliense]
>RWS28583.1 exosome complex component rrp45-like protein [Leptotrombidium deliense]
>RWS28582.1 ubiquitin-like protein FUBI [Leptotrombidium deliense]
>RWS28581.1 hypothetical protein B4U80_08024 [Leptotrombidium deliense]
>RWS28580.1 tyrosine-protein phosphatase non-receptor type 11-like protein [Leptotrombidium deliense]
>RWS28579.1 Guanine nucleotide-binding protein subunit beta-2-like protein, partial [Leptotrombidium deliense]
>RWS28578.1 carboxypeptidase D-like protein [Leptotrombidium deliense]
>RWS28577.1 carboxypeptidase D-like protein [Leptotrombidium deliense]
>RWS28576.1 pseudouridylate synthase 7-like isoform X2 [Leptotrombidium deliense]
>RWS28575.1 protein DENND6B-like isoform X1 [Leptotrombidium deliense]
>RWS28574.1 Ion transport peptide-like protein [Leptotrombidium deliense]
>RWS28573.1 Voltage-dependent calcium channel subunit alpha-2/delta-3-like protein [Leptotrombidium deliense]
>RWS28572.1 voltage-dependent calcium channel subunit alpha-2/delta-3-like protein [Leptotrombidium deliense]
>RWS28571.1 voltage-dependent calcium channel subunit alpha-2/delta-3-like protein, partial [Leptotrombidium deliense]
>RWS28570.1 ATP-binding cassette sub-family A member 7-like protein [Leptotrombidium deliense]
>RWS28569.1 glutamyl-tRNA amidotransferase subunit A-like protein [Leptotrombidium deliense]
>RWS28568.1 chromatin regulatory protein sir2-like protein [Leptotrombidium deliense]
>RWS28567.1 insulin-like receptor [Leptotrombidium deliense]
>RWS28566.1 Alpha-1:3-mannosyl-glycoprotein 4-beta-N-acetylglucosaminyltransferase B-like protein [Leptotrombidium deliense]
>RWS28565.1 Coiled-coil domain-containing protein-like protein [Leptotrombidium deliense]
>RWS28564.1 Coiled-coil domain-containing protein-like protein, partial [Leptotrombidium deliense]
>RWS28563.1 Ras-like GTP-binding protein Rho1 [Leptotrombidium deliense]
>RWS28562.1 peroxidase-like protein [Leptotrombidium deliense]
>RWS28560.1 Ras-like GTP-binding protein Rho1 [Leptotrombidium deliense]
>RWS28559.1 uncharacterized protein B4U80_08191 [Leptotrombidium deliense]
>RWS28558.1 cytochrome P450 monooxygenase-like protein [Leptotrombidium deliense]
>RWS28557.1 dynamin-like protein [Leptotrombidium deliense]
>RWS28556.1 RING finger protein 170-like protein [Leptotrombidium deliense]
>RWS28555.1 Selenoprotein Pb-like protein [Leptotrombidium deliense]
>RWS28554.1 ring canal kelch-like protein [Leptotrombidium deliense]
>RWS28553.1 quinone oxidoreductase-like protein [Leptotrombidium deliense]
>RWS28552.1 structural constituent of cuticle-like protein [Leptotrombidium deliense]
>RWS28551.1 hypothetical protein B4U80_02665 [Leptotrombidium deliense]
>RWS28550.1 PRKCA-binding protein-like protein [Leptotrombidium deliense]
>RWS28549.1 putative proline--tRNA ligase-like protein [Leptotrombidium deliense]
>RWS28548.1 sodium-coupled monocarboxylate transporter 1-like protein, partial [Leptotrombidium deliense]
>RWS28547.1 phosphorylated CTD-interacting factor 1-like protein [Leptotrombidium deliense]
>RWS28546.1 zinc finger protein 84-like protein [Leptotrombidium deliense]
>RWS28545.1 NACHT and WD repeat domain-containing protein 2-like protein [Leptotrombidium deliense]
>RWS28544.1 hypothetical protein B4U80_01803 [Leptotrombidium deliense]
>RWS28543.1 protein cereblon-like isoform X1 [Leptotrombidium deliense]
>RWS28542.1 early endosome antigen 1-like isoform X2 [Leptotrombidium deliense]
>RWS28541.1 casein kinase I isoform gamma-3-like protein, partial [Leptotrombidium deliense]
>RWS28540.1 tetratricopeptide repeat protein 39A-like protein [Leptotrombidium deliense]
>RWS28539.1 putative fatty acyl-CoA reductase-like protein [Leptotrombidium deliense]
>RWS28538.1 putative 28S rRNA (cytosine-C(5))-methyltransferase-like protein [Leptotrombidium deliense]
>RWS28537.1 DNA replication factor Cdt1-like protein [Leptotrombidium deliense]
>RWS28536.1 metallophosphoesterase 1-like isoform X1 [Leptotrombidium deliense]
>RWS28535.1 RNA polymerase II subunit A C-terminal domain phosphatase-like isoform X2 [Leptotrombidium deliense]
>RWS28534.1 glutathione synthetase-like isoform X2 [Leptotrombidium deliense]
>RWS28533.1 Ca2+ sensor Calsenilin-like protein, partial [Leptotrombidium deliense]
>RWS28532.1 Round spermatid basic protein 1-like protein [Leptotrombidium deliense]
>RWS28531.1 Protein SET-like protein [Leptotrombidium deliense]
>RWS28530.1 speckle-type POZ protein-like protein [Leptotrombidium deliense]
>RWS28529.1 Protein retinal degeneration B-like protein [Leptotrombidium deliense]
>RWS28528.1 F-box/WD repeat-containing protein 7-like isoform X1 [Leptotrombidium deliense]
>RWS28527.1 glutaredoxin-related protein 5-like protein [Leptotrombidium deliense]
>RWS28526.1 N-acetyllactosaminide beta-1:3-N-acetylglucosaminyltransferase-like protein 1, partial [Leptotrombidium deliense]
>RWS28525.1 exocyst complex component 1-like protein, partial [Leptotrombidium deliense]
>RWS28524.1 hypothetical protein B4U80_09612 [Leptotrombidium deliense]
>RWS28523.1 Sodium/potassium-transporting ATPase subunit alpha-like protein [Leptotrombidium deliense]
>RWS28522.1 Na+/K+ ATPase alpha subunit-like protein, partial [Leptotrombidium deliense]
>RWS28521.1 hypothetical protein B4U80_12787 [Leptotrombidium deliense]
>RWS28520.1 hypothetical protein B4U80_07281 [Leptotrombidium deliense]
>RWS28519.1 Double-stranded RNA-binding protein Staufen-like protein [Leptotrombidium deliense]
>RWS28518.1 hypothetical protein B4U80_10137 [Leptotrombidium deliense]
>RWS28517.1 Krueppel-like factor 10 [Leptotrombidium deliense]
>RWS28516.1 uncharacterized protein B4U80_10135 [Leptotrombidium deliense]
>RWS28515.1 GMC oxidoreductase-like protein 1 [Leptotrombidium deliense]
>RWS28514.1 Glutamate receptor: ionotropic kainate-like protein 2, partial [Leptotrombidium deliense]
>RWS28513.1 vesicular inhibitory amino acid transporter-like protein [Leptotrombidium deliense]
>RWS28512.1 hypothetical protein B4U80_12788 [Leptotrombidium deliense]
>RWS28511.1 hypothetical protein B4U80_12789 [Leptotrombidium deliense]
>RWS28510.1 uncharacterized protein B4U80_07542 [Leptotrombidium deliense]
>RWS28509.1 follistatin-related protein 5-like protein, partial [Leptotrombidium deliense]
>RWS28508.1 retinol dehydrogenase 12-like protein [Leptotrombidium deliense]
>RWS28507.1 putative ATP-dependent RNA helicase TDRD9-like protein [Leptotrombidium deliense]
>RWS28506.1 hypothetical protein B4U80_03063 [Leptotrombidium deliense]
>RWS28505.1 coiled-coil domain-containing protein-like isoform X1 [Leptotrombidium deliense]
>RWS28504.1 hypothetical protein B4U80_12790, partial [Leptotrombidium deliense]
>RWS28503.1 hypothetical protein B4U80_02640 [Leptotrombidium deliense]
>RWS28502.1 hypothetical protein B4U80_11520 [Leptotrombidium deliense]
>RWS28501.1 ankyrin repeat containing protein-like protein, partial [Leptotrombidium deliense]
>RWS28500.1 adenylate cyclase type 2-like protein [Leptotrombidium deliense]
>RWS28499.1 U3 small nucleolar RNA-associated protein 6-like protein [Leptotrombidium deliense]
>RWS28498.1 neuromodulin-like protein [Leptotrombidium deliense]
>RWS28497.1 vang-like protein 2 [Leptotrombidium deliense]
>RWS28496.1 uncharacterized protein B4U80_06603 [Leptotrombidium deliense]
>RWS28495.1 sodium/potassium-transporting ATPase subunit alpha-like protein, partial [Leptotrombidium deliense]
>RWS28494.1 ras-related protein Rab-1A-like protein, partial [Leptotrombidium deliense]
>RWS28493.1 serine/threonine-protein phosphatase 4 regulatory subunit 3A-like protein [Leptotrombidium deliense]
>RWS28492.1 cilia- and flagella-associated protein 36-like protein [Leptotrombidium deliense]
>RWS28491.1 multiple coagulation factor deficiency protein 2-like protein [Leptotrombidium deliense]
>RWS28490.1 ELL-associated factor 1-like protein [Leptotrombidium deliense]
>RWS28489.1 F0F1-type ATP synthase: beta subunit-like protein [Leptotrombidium deliense]
>RWS28488.1 COP9 signalosome complex subunit 8-like protein [Leptotrombidium deliense]
>RWS28487.1 putative TGF-beta ligand glass bottom boat protein-like protein [Leptotrombidium deliense]
>RWS28486.1 hypothetical protein B4U80_09437, partial [Leptotrombidium deliense]
>RWS28485.1 frequenin-1-like protein [Leptotrombidium deliense]
>RWS28484.1 hypothetical protein B4U80_02881, partial [Leptotrombidium deliense]
>RWS28483.1 uncharacterized protein B4U80_02882, partial [Leptotrombidium deliense]
>RWS28482.1 platelet-activating factor acetylhydrolase 2: cytoplasmic-like protein [Leptotrombidium deliense]
>RWS28481.1 transcription factor E2F4-like protein [Leptotrombidium deliense]
>RWS28480.1 hypothetical protein B4U80_07155 [Leptotrombidium deliense]
>RWS28479.1 hypothetical protein B4U80_07154 [Leptotrombidium deliense]
>RWS28478.1 hypothetical protein B4U80_07153 [Leptotrombidium deliense]
>RWS28477.1 eukaryotic translation initiation factor 3 subunit C-like protein, partial [Leptotrombidium deliense]
>RWS28476.1 Protein HIRA-like protein [Leptotrombidium deliense]
>RWS28475.1 syntaxin-like protein [Leptotrombidium deliense]
>RWS28474.1 60S ribosomal protein L6-like protein [Leptotrombidium deliense]
>RWS28473.1 BLTX81-like protein [Leptotrombidium deliense]
>RWS28472.1 phosphorylase b kinase gamma catalytic chain: skeletal muscle/heart isoform-like isoform X1, partial [Leptotrombidium deliense]
>RWS28471.1 phosphatidylinositol glycan anchor biosynthesis class U protein-like protein [Leptotrombidium deliense]
>RWS28470.1 dual specificity protein phosphatase 3-like isoform X1 [Leptotrombidium deliense]
>RWS28469.1 Docking protein 6-like protein [Leptotrombidium deliense]
>RWS28468.1 low-density lipoprotein receptor-like protein 8, partial [Leptotrombidium deliense]
>RWS28467.1 NGFI-A-binding protein 1-like protein, partial [Leptotrombidium deliense]
>RWS28466.1 ngfi-A binding protein-like protein [Leptotrombidium deliense]
>RWS28465.1 cGMP-inhibited 3':5'-cyclic phosphodiesterase A-like protein [Leptotrombidium deliense]
>RWS28464.1 substance-P receptor-like protein, partial [Leptotrombidium deliense]
>RWS28463.1 lysosomal alpha-mannosidase-like protein [Leptotrombidium deliense]
>RWS28462.1 hypothetical protein B4U80_13679 [Leptotrombidium deliense]
>RWS28461.1 uncharacterized protein B4U80_12792 [Leptotrombidium deliense]
>RWS28460.1 chloride channel protein 2-like isoform X3, partial [Leptotrombidium deliense]
>RWS28459.1 cathepsin L-like protein [Leptotrombidium deliense]
>RWS28458.1 hypothetical protein B4U80_12793 [Leptotrombidium deliense]
>RWS28457.1 period circadian protein-like protein [Leptotrombidium deliense]
>RWS28456.1 hypothetical protein B4U80_09404 [Leptotrombidium deliense]
>RWS28455.1 ELMO domain-containing protein 1-like protein [Leptotrombidium deliense]
>RWS28454.1 serine/threonine-protein kinase RIO1-like protein [Leptotrombidium deliense]
>RWS28453.1 eukaryotic translation initiation factor 4 gamma 2-like protein, partial [Leptotrombidium deliense]
>RWS28452.1 hypothetical protein B4U80_12794 [Leptotrombidium deliense]
>RWS28451.1 hypothetical protein B4U80_02976 [Leptotrombidium deliense]
>RWS28450.1 putative actin-related protein 2/3 complex subunit 2-like protein [Leptotrombidium deliense]
>RWS28449.1 hypothetical protein B4U80_14857 [Leptotrombidium deliense]
>RWS28448.1 leucine-rich repeat-containing protein let-4-like protein, partial [Leptotrombidium deliense]
>RWS28447.1 Mediator of RNA polymerase II transcription subunit 13-like protein [Leptotrombidium deliense]
>RWS28446.1 Sodium-coupled monocarboxylate transporter 2-like protein [Leptotrombidium deliense]
>RWS28445.1 acetyl-CoA carboxylase-like protein [Leptotrombidium deliense]
>RWS28444.1 Ubiquitin-like protein 4A [Leptotrombidium deliense]
>RWS28443.1 Alpha-methylacyl-CoA racemase-like protein [Leptotrombidium deliense]
>RWS28442.1 catalase-like protein [Leptotrombidium deliense]
>RWS28441.1 DNA polymerase-like protein [Leptotrombidium deliense]
>RWS28440.1 uncharacterized protein B4U80_03444 [Leptotrombidium deliense]
>RWS28439.1 Solute carrier organic anion transporter family member 3A1-like protein [Leptotrombidium deliense]
>RWS28438.1 guanylate cyclase C-like protein 2 [Leptotrombidium deliense]
>RWS28437.1 hypothetical protein B4U80_00857 [Leptotrombidium deliense]
>RWS28436.1 Solute carrier organic anion transporter family member 3A1-like protein [Leptotrombidium deliense]
>RWS28435.1 Solute carrier organic anion transporter family member 4C1-like protein [Leptotrombidium deliense]
>RWS28434.1 atrial natriuretic peptide receptor 1-like protein [Leptotrombidium deliense]
>RWS28433.1 sorbitol dehydrogenase-like protein [Leptotrombidium deliense]
>RWS28432.1 hypothetical protein B4U80_12797 [Leptotrombidium deliense]
>RWS28431.1 4-coumarate--CoA ligase 1-like protein, partial [Leptotrombidium deliense]
>RWS28430.1 UDP-GalNAc:beta-1:3-N-acetylgalactosaminyltransferase 2-like protein [Leptotrombidium deliense]
>RWS28429.1 small nuclear ribonucleoprotein E-like protein [Leptotrombidium deliense]
>RWS28428.1 hypothetical protein B4U80_00621 [Leptotrombidium deliense]
>RWS28427.1 sal-like protein 1 [Leptotrombidium deliense]
>RWS28426.1 phosphoacetylglucosamine mutase-like protein [Leptotrombidium deliense]
>RWS28425.1 renin receptor-like protein [Leptotrombidium deliense]
>RWS28424.1 ras-related protein Rab-24-like isoform X2, partial [Leptotrombidium deliense]
>RWS28423.1 lysine-specific demethylase lid-like protein [Leptotrombidium deliense]
>RWS28422.1 epoxide hydrolase 1-like protein, partial [Leptotrombidium deliense]
>RWS28421.1 piwi-like protein 1 [Leptotrombidium deliense]
>RWS28420.1 anion exchange protein-like protein, partial [Leptotrombidium deliense]
>RWS28419.1 DNA topoisomerase 3-alpha-like protein [Leptotrombidium deliense]
>RWS28418.1 brca1-associated protein-like protein [Leptotrombidium deliense]
>RWS28417.1 ATP synthase subunit s-like protein, partial [Leptotrombidium deliense]
>RWS28416.1 transcription factor Sp4-like protein [Leptotrombidium deliense]
>RWS28415.1 high affinity cAMP-specific and IBMX-insensitive 3':5'-cyclic phosphodiesterase 8B-like isoform X3 [Leptotrombidium deliense]
>RWS28414.1 endothelin-converting enzyme 2-like protein, partial [Leptotrombidium deliense]
>RWS28413.1 uncharacterized protein B4U80_00777 [Leptotrombidium deliense]
>RWS28412.1 amyloid protein-binding protein 2-like isoform X2 [Leptotrombidium deliense]
>RWS28411.1 sorting nexin lst-4-like protein [Leptotrombidium deliense]
>RWS28410.1 40S ribosomal protein S15-like protein [Leptotrombidium deliense]
>RWS28409.1 leucine-rich repeat-containing protein 24-like protein [Leptotrombidium deliense]
>RWS28408.1 Protein RMD5-like protein [Leptotrombidium deliense]
>RWS28407.1 Na+/K+ ATPase alpha subunit-like protein, partial [Leptotrombidium deliense]
>RWS28406.1 bifunctional purine biosynthesis protein PURH-like protein [Leptotrombidium deliense]
>RWS28405.1 G2/mitotic-specific cyclin-B3-like protein [Leptotrombidium deliense]
>RWS28404.1 ubiquitin-like-conjugating enzyme ATG3 [Leptotrombidium deliense]
>RWS28403.1 ubiquitin carboxyl-terminal hydrolase 46-like isoform X1 [Leptotrombidium deliense]
>RWS28402.1 thioredoxin-like protein 1 [Leptotrombidium deliense]
>RWS28401.1 transmembrane protein 161B-like protein [Leptotrombidium deliense]
>RWS28400.1 uncharacterized protein B4U80_03878 [Leptotrombidium deliense]
>RWS28399.1 hypothetical protein B4U80_07982 [Leptotrombidium deliense]
>RWS28398.1 Integrator complex subunit 1-like protein [Leptotrombidium deliense]
>RWS28397.1 beta-amyloid-like protein, partial [Leptotrombidium deliense]
>RWS28396.1 multidrug resistance protein 3-like protein, partial [Leptotrombidium deliense]
>RWS28395.1 hydroxypyruvate isomerase-like protein [Leptotrombidium deliense]
>RWS28394.1 ER degradation-enhancing alpha-mannosidase-like protein 2 [Leptotrombidium deliense]
>RWS28393.1 Mitogen-activated protein kinase kinase kinase 9-like protein, partial [Leptotrombidium deliense]
>RWS28392.1 copine-8-like isoform X2 [Leptotrombidium deliense]
>RWS28391.1 G protein-coupled receptor kinase 1-like protein [Leptotrombidium deliense]
>RWS28390.1 Serine/threonine-protein kinase PRP4-like protein [Leptotrombidium deliense]
>RWS28389.1 dihydropyrimidinase-like isoform X4, partial [Leptotrombidium deliense]
>RWS28388.1 hypothetical protein B4U80_06026 [Leptotrombidium deliense]
>RWS28387.1 putative smile protein-like protein, partial [Leptotrombidium deliense]
>RWS28386.1 glutamate receptor: ionotropic kainate 3-like protein [Leptotrombidium deliense]
>RWS28385.1 hypothetical protein B4U80_13681 [Leptotrombidium deliense]
>RWS28384.1 uncharacterized protein B4U80_02888 [Leptotrombidium deliense]
>RWS28383.1 RNA-binding-like protein 2 [Leptotrombidium deliense]
>RWS28382.1 ileal sodium/bile acid cotransporter-like protein [Leptotrombidium deliense]
>RWS28381.1 myeloma-overexpressed gene 2 protein-like protein [Leptotrombidium deliense]
>RWS28380.1 Regulator of chromosome condensation-like protein [Leptotrombidium deliense]
>RWS28379.1 Cyclin-dependent kinase 5-like protein [Leptotrombidium deliense]
>RWS28378.1 histone acetyltransferase KAT7-like protein, partial [Leptotrombidium deliense]
>RWS28377.1 cytokine receptor-like protein, partial [Leptotrombidium deliense]
>RWS28376.1 formin-binding protein 1-like protein [Leptotrombidium deliense]
>RWS28375.1 thioredoxin domain-containing protein 5-like protein [Leptotrombidium deliense]
>RWS28374.1 transferrin-like protein, partial [Leptotrombidium deliense]
>RWS28373.1 adenosine receptor A2b-like protein [Leptotrombidium deliense]
>RWS28372.1 hypothetical protein B4U80_00871 [Leptotrombidium deliense]
>RWS28371.1 atrial natriuretic peptide receptor 1-like protein, partial [Leptotrombidium deliense]
>RWS28370.1 hypothetical protein B4U80_08801 [Leptotrombidium deliense]
>RWS28369.1 hypothetical protein B4U80_05840 [Leptotrombidium deliense]
>RWS28368.1 CLP1-like protein [Leptotrombidium deliense]
>RWS28367.1 hypothetical protein B4U80_05839 [Leptotrombidium deliense]
>RWS28366.1 X-linked retinitis pigmentosa GTPase regulator-like protein, partial [Leptotrombidium deliense]
>RWS28365.1 serine/threonine protein phosphatase 4 regulatory subunit-like protein [Leptotrombidium deliense]
>RWS28364.1 hypothetical protein B4U80_09447, partial [Leptotrombidium deliense]
>RWS28363.1 uncharacterized protein B4U80_09446, partial [Leptotrombidium deliense]
>RWS28362.1 Methyl-CpG-binding domain protein 2-like protein [Leptotrombidium deliense]
>RWS28361.1 hypothetical protein B4U80_05736 [Leptotrombidium deliense]
>RWS28360.1 hypothetical protein B4U80_12799, partial [Leptotrombidium deliense]
>RWS28359.1 Coiled-coil domain-containing protein 3-like protein [Leptotrombidium deliense]
>RWS28358.1 NFU1 iron-sulfur cluster scaffold-like isoform X1 [Leptotrombidium deliense]
>RWS28357.1 TWiK family of potassium channels protein 18-like protein [Leptotrombidium deliense]
>RWS28356.1 collagen alpha-5(IV) chain-like protein, partial [Leptotrombidium deliense]
>RWS28355.1 hypothetical protein B4U80_13682 [Leptotrombidium deliense]
>RWS28354.1 hypothetical protein B4U80_04821, partial [Leptotrombidium deliense]
>RWS28353.1 beta-catenin-like protein 1 [Leptotrombidium deliense]
>RWS28352.1 histone H3-like protein, partial [Leptotrombidium deliense]
>RWS28351.1 charged multivesicular body protein 4b-like protein [Leptotrombidium deliense]
>RWS28350.1 ABC transporter-like protein 12 [Leptotrombidium deliense]
>RWS28349.1 integral membrane protein GPR155-like protein [Leptotrombidium deliense]
>RWS28348.1 iroquois-class homeodomain protein IRX-6-like protein [Leptotrombidium deliense]
>RWS28347.1 neurocalcin-like protein [Leptotrombidium deliense]
>RWS28346.1 Myotubularin-related protein 13-like protein, partial [Leptotrombidium deliense]
>RWS28345.1 FYVE finger-containing phosphoinositide kinase: fyv1-like protein [Leptotrombidium deliense]
>RWS28344.1 vacuolar protein sorting-associated protein 37B-like protein [Leptotrombidium deliense]
>RWS28343.1 motile sperm domain-containing protein 2-like protein, partial [Leptotrombidium deliense]
>RWS28342.1 hypothetical protein B4U80_04140, partial [Leptotrombidium deliense]
>RWS28341.1 trypsin-1-like protein [Leptotrombidium deliense]
>RWS28340.1 ras-related protein Rab-1A-like protein, partial [Leptotrombidium deliense]
>RWS28339.1 L-asparaginase-like protein, partial [Leptotrombidium deliense]
>RWS28338.1 Pancreatic lipase-related protein 2-like protein [Leptotrombidium deliense]
>RWS28337.1 band 7 protein-like isoform X2 [Leptotrombidium deliense]
>RWS28336.1 phosphoglycolate phosphatase-like protein [Leptotrombidium deliense]
>RWS28335.1 nuclear export mediator factor NEMF-like protein [Leptotrombidium deliense]
>RWS28334.1 Dihydrolipoyllysine-residue succinyltransferase component of 2-oxoglutarate dehydrogenase complex-like protein [Leptotrombidium deliense]
>RWS28333.1 dihydrolipoyllysine-residue succinyltransferase component of 2-oxoglutarate dehydrogenase complex-like protein [Leptotrombidium deliense]
>RWS28332.1 malate dehydrogenase-like protein [Leptotrombidium deliense]
>RWS28331.1 E3 ubiquitin-protein ligase RING2-like protein [Leptotrombidium deliense]
>RWS28330.1 serine/threonine-protein kinase NLK-like protein [Leptotrombidium deliense]
>RWS28329.1 hypothetical protein B4U80_03552 [Leptotrombidium deliense]
>RWS28328.1 fructose-1:6-bisphosphatase 1-like protein [Leptotrombidium deliense]
>RWS28327.1 Regulation of nuclear pre-mRNA domain-containing protein 2-like protein [Leptotrombidium deliense]
>RWS28326.1 hypothetical protein B4U80_10470 [Leptotrombidium deliense]
>RWS28325.1 60S ribosomal protein L36-like protein [Leptotrombidium deliense]
>RWS28324.1 multiple C2 and transmembrane domain-containing protein 1-like protein [Leptotrombidium deliense]
>RWS28323.1 tyrosine-protein phosphatase non-receptor type 9-like protein [Leptotrombidium deliense]
>RWS28322.1 hypothetical protein B4U80_12802 [Leptotrombidium deliense]
>RWS28321.1 heat shock 70 kDa protein 12A-like protein [Leptotrombidium deliense]
>RWS28320.1 hypothetical protein B4U80_13683 [Leptotrombidium deliense]
>RWS28319.1 macrophage mannose receptor 1-like isoform X2 [Leptotrombidium deliense]
>RWS28318.1 ras-related protein Ral-A-like isoform X2 [Leptotrombidium deliense]
>RWS28317.1 suppressor of lurcher protein 1-like protein [Leptotrombidium deliense]
>RWS28316.1 Diuretic hormone class 2-like protein, partial [Leptotrombidium deliense]
>RWS28315.1 lysosomal acid phosphatase-like protein 3 [Leptotrombidium deliense]
>RWS28314.1 solute carrier organic anion transporter family member 5A1-like protein, partial [Leptotrombidium deliense]
>RWS28313.1 Wnt6-like protein, partial [Leptotrombidium deliense]
>RWS28312.1 beclin-1-like protein [Leptotrombidium deliense]
>RWS28311.1 secreted protein-like protein [Leptotrombidium deliense]
>RWS28310.1 rho GTPase-activating protein 100F-like protein [Leptotrombidium deliense]
>RWS28309.1 general transcription factor 3C polypeptide 3-like protein, partial [Leptotrombidium deliense]
>RWS28308.1 Activin receptor type-1-like protein [Leptotrombidium deliense]
>RWS28307.1 inositol-trisphosphate 3-kinase A-like isoform X2, partial [Leptotrombidium deliense]
>RWS28306.1 hypothetical protein B4U80_10672 [Leptotrombidium deliense]
>RWS28305.1 stearoyl-CoA desaturase-like protein [Leptotrombidium deliense]
>RWS28304.1 hypothetical protein B4U80_10089 [Leptotrombidium deliense]
>RWS28303.1 serine/threonine-protein phosphatase 2B catalytic subunit 2-like protein [Leptotrombidium deliense]
>RWS28302.1 Synaptonemal complex protein 1 (SCP-1)-like protein, partial [Leptotrombidium deliense]
>RWS28301.1 putative ferric-chelate reductase 1-like protein, partial [Leptotrombidium deliense]
>RWS28300.1 pancreatic triacylglycerol lipase-like protein [Leptotrombidium deliense]
>RWS28299.1 protein XRP2-like protein, partial [Leptotrombidium deliense]
>RWS28298.1 hypothetical protein B4U80_01414 [Leptotrombidium deliense]
>RWS28297.1 fatty acid-biding protein-like protein [Leptotrombidium deliense]
>RWS28296.1 hypothetical protein B4U80_07693 [Leptotrombidium deliense]
>RWS28295.1 cell cycle checkpoint protein RAD1-like protein [Leptotrombidium deliense]
>RWS28294.1 ras-related protein Rab-39B-like protein [Leptotrombidium deliense]
>RWS28293.1 transmembrane protein C5orf28-like protein [Leptotrombidium deliense]
>RWS28292.1 rabenosyn-5-like protein [Leptotrombidium deliense]
>RWS28291.1 hypothetical protein B4U80_04496 [Leptotrombidium deliense]
>RWS28290.1 uncharacterized protein B4U80_03159 [Leptotrombidium deliense]
>RWS28289.1 oxysterol-binding protein-related protein 1-like protein [Leptotrombidium deliense]
>RWS28288.1 60S ribosomal protein L18a-like isoform X1 [Leptotrombidium deliense]
>RWS28287.1 ATPase inhibitor-like protein [Leptotrombidium deliense]
>RWS28286.1 uncharacterized protein B4U80_11384 [Leptotrombidium deliense]
>RWS28285.1 nucleolar protein 6-like protein [Leptotrombidium deliense]
>RWS28284.1 putative lipoyltransferase 2-like protein [Leptotrombidium deliense]
>RWS28283.1 AP-1 complex subunit sigma-2-like isoform X3 [Leptotrombidium deliense]
>RWS28282.1 Transmembrane protein 165-like protein [Leptotrombidium deliense]
>RWS28281.1 iron-sulfur cluster co-chaperone protein HscB-like protein [Leptotrombidium deliense]
>RWS28280.1 Insulin-like peptide receptor [Leptotrombidium deliense]
>RWS28279.1 uncharacterized protein B4U80_04339, partial [Leptotrombidium deliense]
>RWS28278.1 forkhead box protein C1-like protein [Leptotrombidium deliense]
>RWS28277.1 E3 ubiquitin-protein ligase mind-bomb-like protein [Leptotrombidium deliense]
>RWS28276.1 hypothetical protein B4U80_03367 [Leptotrombidium deliense]
>RWS28275.1 DNA repair protein RAD51 1-like protein, partial [Leptotrombidium deliense]
>RWS28274.1 zinc finger protein-like protein, partial [Leptotrombidium deliense]
>RWS28273.1 vacuolar protein sorting-associated protein 51-like protein [Leptotrombidium deliense]
>RWS28272.1 protein glass-like protein [Leptotrombidium deliense]
>RWS28271.1 Innexin inx2-like protein [Leptotrombidium deliense]
>RWS28270.1 Thyroid receptor-interacting protein 11-like protein, partial [Leptotrombidium deliense]
>RWS28269.1 ERCC4-like protein [Leptotrombidium deliense]
>RWS28268.1 nuclear nucleic acid-binding protein C1D-like isoform X1 [Leptotrombidium deliense]
>RWS28267.1 hypothetical protein B4U80_11079, partial [Leptotrombidium deliense]
>RWS28266.1 barrier-to-autointegration factor A-like protein [Leptotrombidium deliense]
>RWS28265.1 protein FRG1-like protein [Leptotrombidium deliense]
>RWS28264.1 trafficking protein particle complex subunit-like protein [Leptotrombidium deliense]
>RWS28263.1 hypothetical protein B4U80_05434 [Leptotrombidium deliense]
>RWS28262.1 glutamate receptor: ionotropic kainate 3-like protein 1, partial [Leptotrombidium deliense]
>RWS28261.1 ankyrin repeat domain-containing protein [Leptotrombidium deliense]
>RWS28260.1 NFATC2-interacting protein-like isoform X2 [Leptotrombidium deliense]
>RWS28259.1 YEATS domain-containing protein 4-like protein [Leptotrombidium deliense]
>RWS28258.1 RNA-binding protein cabeza-like protein [Leptotrombidium deliense]
>RWS28257.1 INO80 complex subunit C-like protein [Leptotrombidium deliense]
>RWS28256.1 hypothetical protein B4U80_06037 [Leptotrombidium deliense]
>RWS28255.1 uncharacterized protein B4U80_13684 [Leptotrombidium deliense]
>RWS28254.1 hypothetical protein B4U80_05841 [Leptotrombidium deliense]
>RWS28253.1 hypothetical protein B4U80_05842 [Leptotrombidium deliense]
>RWS28252.1 hypothetical protein B4U80_06054, partial [Leptotrombidium deliense]
>RWS28251.1 puromycin-sensitive aminopeptidase-like protein, partial [Leptotrombidium deliense]
>RWS28250.1 cytoskeleton-associated protein 5-like protein [Leptotrombidium deliense]
>RWS28249.1 hypothetical protein B4U80_05001 [Leptotrombidium deliense]
>RWS28248.1 AP-2 complex subunit mu-like protein [Leptotrombidium deliense]
>RWS28247.1 ATP-dependent DNA helicase Q4-like protein [Leptotrombidium deliense]
>RWS28246.1 delta-1-pyrroline-5-carboxylate synthase-like protein [Leptotrombidium deliense]
>RWS28245.1 CSC1-like protein 2 isoform X5 [Leptotrombidium deliense]
>RWS28244.1 Transmembrane protein 63C-like protein, partial [Leptotrombidium deliense]
>RWS28243.1 hypothetical protein B4U80_09878, partial [Leptotrombidium deliense]
>RWS28242.1 hypothetical protein B4U80_09879 [Leptotrombidium deliense]
>RWS28241.1 hypothetical protein B4U80_01227 [Leptotrombidium deliense]
>RWS28240.1 SWI/SNF-related matrix-associated actin-dependent regulator of chromatin subfamily B member 1-like protein [Leptotrombidium deliense]
>RWS28239.1 uncharacterized protein B4U80_01229, partial [Leptotrombidium deliense]
>RWS28238.1 tRNA wybutosine-synthesizing protein 2-like isoform X3 [Leptotrombidium deliense]
>RWS28237.1 cytochrome b-c1 complex subunit 9-like protein [Leptotrombidium deliense]
>RWS28236.1 hypothetical protein B4U80_01230 [Leptotrombidium deliense]
>RWS28235.1 hypothetical protein B4U80_07667 [Leptotrombidium deliense]
>RWS28234.1 autophagy-related protein 2B-like protein, partial [Leptotrombidium deliense]
>RWS28232.1 Storkhead-box protein 1-like protein [Leptotrombidium deliense]
>RWS28231.1 FMRFamide receptor-like protein [Leptotrombidium deliense]
>RWS28230.1 Kynurenine--oxoglutarate transaminase 3-like protein, partial [Leptotrombidium deliense]
>RWS28229.1 60S ribosomal protein L9-like protein [Leptotrombidium deliense]
>RWS28228.1 splicing factor U2AF 50 kDa subunit-like protein [Leptotrombidium deliense]
>RWS28227.1 lysosomal acid phosphatase-like protein [Leptotrombidium deliense]
>RWS28226.1 univin protein-like protein [Leptotrombidium deliense]
>RWS28225.1 intron-binding protein aquarius-like protein, partial [Leptotrombidium deliense]
>RWS28224.1 two pore potassium channel protein sup-9-like protein [Leptotrombidium deliense]
>RWS28223.1 neurabin-2-like protein [Leptotrombidium deliense]
>RWS28222.1 Myst3 protein-like protein, partial [Leptotrombidium deliense]
>RWS28221.1 Kinesin-like KIF14, partial [Leptotrombidium deliense]
>RWS28220.1 Eka-Go1 protein-like protein [Leptotrombidium deliense]
>RWS28219.1 Guanine nucleotide-binding protein G(o) subunit alpha-like protein [Leptotrombidium deliense]
>RWS28218.1 Solute carrier family 28 member 3-like protein [Leptotrombidium deliense]
>RWS28217.1 uncharacterized protein B4U80_12807 [Leptotrombidium deliense]
>RWS28216.1 rootletin-like protein [Leptotrombidium deliense]
>RWS28215.1 beta-1:4-glucuronyltransferase 1-like protein [Leptotrombidium deliense]
>RWS28214.1 hypothetical protein B4U80_06306 [Leptotrombidium deliense]
>RWS28213.1 hypothetical protein B4U80_06305, partial [Leptotrombidium deliense]
>RWS28212.1 carbonic anhydrase-related protein 10-like protein, partial [Leptotrombidium deliense]
>RWS28211.1 Disintegrin and metalloproteinase domain-containing protein 12-like protein, partial [Leptotrombidium deliense]
>RWS28210.1 guanine nucleotide-binding protein subunit gamma-e-like protein, partial [Leptotrombidium deliense]
>RWS28209.1 CCR4-NOT transcription complex subunit 3-like protein [Leptotrombidium deliense]
>RWS28208.1 RNA exonuclease 4-like protein [Leptotrombidium deliense]
>RWS28207.1 peptidyl-prolyl cis-trans isomerase NIMA-interacting 1-like protein [Leptotrombidium deliense]
>RWS28206.1 28S ribosomal protein S22-like protein [Leptotrombidium deliense]
>RWS28205.1 Transmembrane 9 superfamily member 3-like protein, partial [Leptotrombidium deliense]
>RWS28204.1 thymidine kinase 2-like isoform X1, partial [Leptotrombidium deliense]
>RWS28203.1 Ubiquitin carboxyl-terminal hydrolase 20-like protein [Leptotrombidium deliense]
>RWS28202.1 pre-mRNA-splicing factor 38A-like protein [Leptotrombidium deliense]
>RWS28201.1 low molecular weight phosphotyrosine protein phosphatase-like protein [Leptotrombidium deliense]
>RWS28200.1 Down syndrome cell adhesion molecule-like protein [Leptotrombidium deliense]
>RWS28199.1 geranylgeranyl transferase type-1 subunit beta-like protein [Leptotrombidium deliense]
>RWS28198.1 zinc finger SWIM domain-containing protein 8-like protein [Leptotrombidium deliense]
>RWS28197.1 glycosyl transferase-like protein [Leptotrombidium deliense]
>RWS28196.1 threonine aspartase 1-like protein [Leptotrombidium deliense]
>RWS28195.1 5'-nucleotidase-like protein [Leptotrombidium deliense]
>RWS28194.1 hypothetical protein B4U80_07818 [Leptotrombidium deliense]
>RWS28193.1 hypothetical protein B4U80_07819, partial [Leptotrombidium deliense]
>RWS28192.1 nucleolar complex protein 4-like protein, partial [Leptotrombidium deliense]
>RWS28191.1 26S protease regulatory subunit 10B-like protein [Leptotrombidium deliense]
>RWS28190.1 Multiple epidermal growth factor-like domains protein 11 [Leptotrombidium deliense]
>RWS28189.1 allatostatin-A receptor-like protein [Leptotrombidium deliense]
>RWS28188.1 sn1-specific diacylglycerol lipase alpha-like isoform X6, partial [Leptotrombidium deliense]
>RWS28187.1 hypothetical protein B4U80_02192 [Leptotrombidium deliense]
>RWS28186.1 protocadherin-15 precursor-like protein [Leptotrombidium deliense]
>RWS28185.1 hypothetical protein B4U80_05683 [Leptotrombidium deliense]
>RWS28184.1 protein ced-11-like protein [Leptotrombidium deliense]
>RWS28183.1 integrin-linked protein kinase-like protein [Leptotrombidium deliense]
>RWS28182.1 M28 Zn-Peptidase-like protein, partial [Leptotrombidium deliense]
>RWS28181.1 mediator of RNA polymerase II transcription subunit 7-like protein [Leptotrombidium deliense]
>RWS28180.1 vacuolar protein sorting-associated protein 13D-like protein [Leptotrombidium deliense]
>RWS28179.1 Dolichyl-diphosphooligosaccharide--protein glycosyltransferase subunit 1-like protein [Leptotrombidium deliense]
>RWS28178.1 ATP-binding cassette sub-family A member 1-like protein, partial [Leptotrombidium deliense]
>RWS28177.1 rho GTPase-activating protein 44-like protein, partial [Leptotrombidium deliense]
>RWS28176.1 hypothetical protein B4U80_12811 [Leptotrombidium deliense]
>RWS28175.1 kinesin-like protein KIF21A, partial [Leptotrombidium deliense]
>RWS28174.1 transcriptional repressor protein YY1-like isoform X2 [Leptotrombidium deliense]
>RWS28173.1 coiled-coil domain-containing protein 93-like protein, partial [Leptotrombidium deliense]
>RWS28172.1 guanine nucleotide-binding protein G(I)/G(S)/G(O) subunit gamma-12-like protein [Leptotrombidium deliense]
>RWS28171.1 Transcriptional repressor protein YY1-like protein [Leptotrombidium deliense]
>RWS28170.1 protein zer-1-like protein [Leptotrombidium deliense]
>RWS28169.1 V-type proton ATPase 21 kDa proteolipid subunit-like protein [Leptotrombidium deliense]
>RWS28168.1 adenylate kinase isoenzyme 1-like protein [Leptotrombidium deliense]
>RWS28167.1 flotillin-2-like protein, partial [Leptotrombidium deliense]
>RWS28166.1 proline dehydrogenase 1-like protein [Leptotrombidium deliense]
>RWS28165.1 homeobox protein Hox-B1b-like protein [Leptotrombidium deliense]
>RWS28164.1 Homeobox domain containing protein 2-like protein [Leptotrombidium deliense]
>RWS28163.1 hypothetical protein B4U80_04542, partial [Leptotrombidium deliense]
>RWS28162.1 39S ribosomal protein L18-like protein [Leptotrombidium deliense]
>RWS28161.1 sodium bicarbonate transporter-like protein 11, partial [Leptotrombidium deliense]
>RWS28160.1 Sodium bicarbonate transporter-like protein 11 [Leptotrombidium deliense]
>RWS28159.1 GMP synthase-like protein, partial [Leptotrombidium deliense]
>RWS28158.1 nucleolar protein 10-like protein [Leptotrombidium deliense]
>RWS28157.1 putative cytosolic oligopeptidase A-like protein [Leptotrombidium deliense]
>RWS28156.1 transcription initiation factor TFII-D component-like protein [Leptotrombidium deliense]
>RWS28155.1 uncharacterized protein B4U80_10848 [Leptotrombidium deliense]
>RWS28154.1 hypothetical protein B4U80_08501 [Leptotrombidium deliense]
>RWS28153.1 FGGY carbohydrate kinase domain-containing protein-like isoform X3 [Leptotrombidium deliense]
>RWS28152.1 FGGY carbohydrate kinase domain-containing-like protein [Leptotrombidium deliense]
>RWS28151.1 uncharacterized protein B4U80_06967 [Leptotrombidium deliense]
>RWS28150.1 chromatin modification-related protein MEAF6-like protein [Leptotrombidium deliense]
>RWS28149.1 5-methylcytosine rRNA methyltransferase NSUN4-like protein [Leptotrombidium deliense]
>RWS28148.1 hypothetical protein B4U80_06970 [Leptotrombidium deliense]
>RWS28147.1 splicing factor: proline- and glutamine-rich-like protein [Leptotrombidium deliense]
>RWS28146.1 elongation factor Ts-like protein [Leptotrombidium deliense]
>RWS28145.1 chromobox protein 1-like protein [Leptotrombidium deliense]
>RWS28144.1 potassium voltage-gated channel protein Shaw-like protein [Leptotrombidium deliense]
>RWS28143.1 glucose dehydrogenase (acceptor)-like protein 3 [Leptotrombidium deliense]
>RWS28142.1 hypothetical protein B4U80_13687 [Leptotrombidium deliense]
>RWS28141.1 TBC1 domain family member 10A-like protein [Leptotrombidium deliense]
>RWS28140.1 syntaxin-1A-like isoform X5 [Leptotrombidium deliense]
>RWS28139.1 alpha-scruin-like protein, partial [Leptotrombidium deliense]
>RWS28138.1 mothers against decapentaplegic 3-like protein [Leptotrombidium deliense]
>RWS28137.1 band 4.1-like protein 2, partial [Leptotrombidium deliense]
>RWS28136.1 hypothetical protein B4U80_05641 [Leptotrombidium deliense]
>RWS28135.1 ATP-binding cassette sub-family G member 8-like protein [Leptotrombidium deliense]
>RWS28134.1 ABC transporter sub-family G-like protein 12, partial [Leptotrombidium deliense]
>RWS28133.1 N-acetylgalactosamine kinase-like protein [Leptotrombidium deliense]
>RWS28132.1 ankyrin repeat domain-containing protein 17-like protein [Leptotrombidium deliense]
>RWS28131.1 39S ribosomal protein L1-like protein [Leptotrombidium deliense]
>RWS28130.1 hypothetical protein B4U80_02042 [Leptotrombidium deliense]
>RWS28129.1 guanine nucleotide-binding protein-like protein [Leptotrombidium deliense]
>RWS28128.1 DNA-directed RNA polymerase subunit B-like protein [Leptotrombidium deliense]
>RWS28127.1 uncharacterized protein B4U80_03469 [Leptotrombidium deliense]
>RWS28126.1 transcription factor Sox-6-like protein [Leptotrombidium deliense]
>RWS28125.1 uncharacterized protein B4U80_00352 [Leptotrombidium deliense]
>RWS28124.1 Potassium/sodium hyperpolarization-activated cyclic nucleotide-gated channel 2-like protein, partial [Leptotrombidium deliense]
>RWS28123.1 alternative splicing factor SRp20/9G8-like protein [Leptotrombidium deliense]
>RWS28122.1 ABC transporter-like protein 12 [Leptotrombidium deliense]
>RWS28121.1 coiled-coil and C2 domain-containing protein 1-like protein [Leptotrombidium deliense]
>RWS28120.1 hypothetical protein B4U80_02274 [Leptotrombidium deliense]
>RWS28119.1 hypothetical protein B4U80_02610 [Leptotrombidium deliense]
>RWS28118.1 hypothetical protein B4U80_08101 [Leptotrombidium deliense]
>RWS28117.1 serine-rich adhesin for platelets-like protein [Leptotrombidium deliense]
>RWS28116.1 ribosomal protein S6 kinase-like protein [Leptotrombidium deliense]
>RWS28115.1 hypothetical protein B4U80_00124 [Leptotrombidium deliense]
>RWS28114.1 putative 40S ribosomal protein RPS20-like protein [Leptotrombidium deliense]
>RWS28113.1 flocculation protein FLO11-like protein, partial [Leptotrombidium deliense]
>RWS28112.1 Nephrin-like protein, partial [Leptotrombidium deliense]
>RWS28111.1 hypothetical protein B4U80_05830 [Leptotrombidium deliense]
>RWS28110.1 hypothetical protein B4U80_05831 [Leptotrombidium deliense]
>RWS28109.1 Neuroligin-4: X-linked-like protein [Leptotrombidium deliense]
>RWS28108.1 tetratricopeptide repeat protein 36-like protein [Leptotrombidium deliense]
>RWS28107.1 uncharacterized protein B4U80_02344 [Leptotrombidium deliense]
>RWS28106.1 piggyBac transposable element-derived protein 4-like protein [Leptotrombidium deliense]
>RWS28105.1 rabankyrin-5-like isoform X2 [Leptotrombidium deliense]
>RWS28104.1 Sodium- and chloride-dependent glycine transporter 1-like protein, partial [Leptotrombidium deliense]
>RWS28103.1 la-related protein 4-like protein, partial [Leptotrombidium deliense]
>RWS28102.1 trafficking protein particle complex subunit 5-like protein [Leptotrombidium deliense]
>RWS28101.1 Supressor of Hairless-like protein [Leptotrombidium deliense]
>RWS28100.1 Isocitrate dehydrogenase [NADP] cytoplasmic-like protein [Leptotrombidium deliense]
>RWS28099.1 pol polyprotein-like protein [Leptotrombidium deliense]
>RWS28098.1 apoptosis-enhancing nuclease-like protein, partial [Leptotrombidium deliense]
>RWS28097.1 hypothetical protein B4U80_13688 [Leptotrombidium deliense]
>RWS28096.1 hypothetical protein B4U80_07539, partial [Leptotrombidium deliense]
>RWS28095.1 uncharacterized protein B4U80_07538 [Leptotrombidium deliense]
>RWS28094.1 Pol polyprotein-like protein [Leptotrombidium deliense]
>RWS28093.1 myosin heavy chain 95F-like protein, partial [Leptotrombidium deliense]
>RWS28092.1 myosin heavy chain: muscle-like protein, partial [Leptotrombidium deliense]
>RWS28091.1 MFS-type transporter-like protein [Leptotrombidium deliense]
>RWS28090.1 hypothetical protein B4U80_04807 [Leptotrombidium deliense]
>RWS28089.1 cathepsin L3-like protein [Leptotrombidium deliense]
>RWS28088.1 Calcium-transporting ATPase type 2C member 1-like protein [Leptotrombidium deliense]
>RWS28087.1 small nuclear ribonucleoprotein-associated protein B-like protein [Leptotrombidium deliense]
>RWS28086.1 hypothetical protein B4U80_00034, partial [Leptotrombidium deliense]
>RWS28085.1 hypothetical protein B4U80_05272 [Leptotrombidium deliense]
>RWS28084.1 hypothetical protein B4U80_05271, partial [Leptotrombidium deliense]
>RWS28083.1 hypothetical protein B4U80_13689 [Leptotrombidium deliense]
>RWS28082.1 golgin subfamily A member 4-like protein [Leptotrombidium deliense]
>RWS28081.1 hypothetical protein B4U80_04245 [Leptotrombidium deliense]
>RWS28080.1 uncharacterized protein B4U80_04242 [Leptotrombidium deliense]
>RWS28079.1 E3 ubiquitin-protein ligase Nedd-4-like isoform X2, partial [Leptotrombidium deliense]
>RWS28078.1 hypothetical protein B4U80_13690 [Leptotrombidium deliense]
>RWS28077.1 sodium-independent sulfate anion transporter-like protein [Leptotrombidium deliense]
>RWS28076.1 WD repeat-containing protein 48-like protein [Leptotrombidium deliense]
>RWS28075.1 protein giant-like protein [Leptotrombidium deliense]
>RWS28074.1 hemicentin-2-like protein [Leptotrombidium deliense]
>RWS28073.1 SCY1-like protein 2 [Leptotrombidium deliense]
>RWS28072.1 protein kinase domain-containing protein ppk32-like protein [Leptotrombidium deliense]
>RWS28071.1 hypothetical protein B4U80_07151 [Leptotrombidium deliense]
>RWS28069.1 Trans-1:2-dihydrobenzene-1:2-diol dehydrogenase-like protein [Leptotrombidium deliense]
>RWS28068.1 tRNA (guanine(26)-N(2))-dimethyltransferase-like protein [Leptotrombidium deliense]
>RWS28067.1 hypothetical protein B4U80_03574 [Leptotrombidium deliense]
>RWS28066.1 hypothetical protein B4U80_03573 [Leptotrombidium deliense]
>RWS28065.1 Protein farnesyltransferase subunit beta-like protein [Leptotrombidium deliense]
>RWS28064.1 NADH dehydrogenase [ubiquinone] flavoprotein 2-like protein [Leptotrombidium deliense]
>RWS28063.1 LIM and senescent cell antigen-like-containing domain protein 1 [Leptotrombidium deliense]
>RWS28062.1 NAD-dependent protein deacetylase sirtuin-2-like protein [Leptotrombidium deliense]
>RWS28061.1 CSL zinc finger containing protein-like protein [Leptotrombidium deliense]
>RWS28060.1 histone acetyltransferase KAT5-like protein [Leptotrombidium deliense]
>RWS28058.1 60S ribosomal protein L21-like protein [Leptotrombidium deliense]
>RWS28057.1 protein EFR3 B-like protein [Leptotrombidium deliense]
>RWS28056.1 THUMP domain-containing protein 3-like protein [Leptotrombidium deliense]
>RWS28055.1 N-acetylglucosamine-6-phosphate deacetylase-like protein [Leptotrombidium deliense]
>RWS28054.1 Protein lap4-like protein [Leptotrombidium deliense]
>RWS28053.1 hypothetical protein B4U80_10111, partial [Leptotrombidium deliense]
>RWS28052.1 dual specificity phosphatase-like protein 2 [Leptotrombidium deliense]
>RWS28051.1 hypothetical protein B4U80_03208 [Leptotrombidium deliense]
>RWS28050.1 ribosomal protein L18-like protein [Leptotrombidium deliense]
>RWS28049.1 Globin-like protein [Leptotrombidium deliense]
>RWS28048.1 Hormone receptor-like protein [Leptotrombidium deliense]
>RWS28047.1 uncharacterized protein B4U80_02205 [Leptotrombidium deliense]
>RWS28046.1 adiponectin receptor protein-like protein, partial [Leptotrombidium deliense]
>RWS28045.1 lysine-specific demethylase 6A-like isoform X1 [Leptotrombidium deliense]
>RWS28044.1 hypothetical protein B4U80_08249 [Leptotrombidium deliense]
>RWS28043.1 Low affinity cationic amino acid transporter 2-like protein [Leptotrombidium deliense]
>RWS28042.1 gamma-glutamylcyclotransferase-like protein [Leptotrombidium deliense]
>RWS28041.1 chordin-like protein [Leptotrombidium deliense]
>RWS28040.1 glutamate receptor ionotropic: kainate 2-like protein, partial [Leptotrombidium deliense]
>RWS28039.1 vacuolar protein-sorting-associated protein 36-like protein [Leptotrombidium deliense]
>RWS28038.1 GRIP1-associated protein 1-like protein [Leptotrombidium deliense]
>RWS28037.1 Ubinuclein-2-like protein [Leptotrombidium deliense]
>RWS28036.1 Ubiquitin-conjugating enzyme E2 G2-like protein [Leptotrombidium deliense]
>RWS28035.1 Protein LSM12-like protein [Leptotrombidium deliense]
>RWS28034.1 E3 ubiquitin-protein ligase NRDP1-like isoform X1 [Leptotrombidium deliense]
>RWS28033.1 DNA polymerase delta catalytic subunit-like protein [Leptotrombidium deliense]
>RWS28032.1 hypothetical protein B4U80_01665 [Leptotrombidium deliense]
>RWS28031.1 metal-response element-binding transcription factor 2-like protein [Leptotrombidium deliense]
>RWS28030.1 trans-2-enoyl-CoA reductase-like protein [Leptotrombidium deliense]
>RWS28029.1 116 kDa U5 small nuclear ribonucleoprotein component-like protein [Leptotrombidium deliense]
>RWS28028.1 hypothetical protein B4U80_12816 [Leptotrombidium deliense]
>RWS28027.1 hypothetical protein B4U80_06200 [Leptotrombidium deliense]
>RWS28026.1 ATPase ASNA1-like isoform X1 [Leptotrombidium deliense]
>RWS28025.1 polypyrimidine tract binding protein-like protein [Leptotrombidium deliense]
>RWS28024.1 rho GTPase-activating protein 39-like protein [Leptotrombidium deliense]
>RWS28023.1 A-kinase anchor protein 10-like protein [Leptotrombidium deliense]
>RWS28022.1 mutS protein 4-like isoform X1 [Leptotrombidium deliense]
>RWS28021.1 60S ribosomal protein L7/L12 precursor-like protein [Leptotrombidium deliense]
>RWS28020.1 olfactory receptor 2T34-like protein [Leptotrombidium deliense]
>RWS28019.1 potassium/sodium hyperpolarization-activated cyclic nucleotide-gated channel 4-like protein, partial [Leptotrombidium deliense]
>RWS28018.1 NADH dehydrogenase [ubiquinone] 1 alpha subcomplex subunit 10-like protein [Leptotrombidium deliense]
>RWS28017.1 epidermal retinol dehydrogenase 2-like protein, partial [Leptotrombidium deliense]
>RWS28016.1 Short-chain dehydrogenase/reductase family 16C member 6-like protein [Leptotrombidium deliense]
>RWS28015.1 26S proteasome non-ATPase regulatory subunit 11-like protein [Leptotrombidium deliense]
>RWS28014.1 CWF19-like protein 1 [Leptotrombidium deliense]
>RWS28013.1 chitinase-like protein [Leptotrombidium deliense]
>RWS28012.1 DAZ-associated protein-like protein [Leptotrombidium deliense]
>RWS28011.1 hypothetical protein B4U80_00784 [Leptotrombidium deliense]
>RWS28010.1 uncharacterized protein B4U80_12818 [Leptotrombidium deliense]
>RWS28009.1 hydroxyneurosporene methyltransferase-like protein [Leptotrombidium deliense]
>RWS28008.1 integral membrane protein GPR155-like protein [Leptotrombidium deliense]
>RWS28007.1 methylenetetrahydrofolate dehydrogenase-like protein [Leptotrombidium deliense]
>RWS28006.1 angiotensin-converting enzyme-like protein, partial [Leptotrombidium deliense]
>RWS28005.1 hypothetical protein B4U80_12820 [Leptotrombidium deliense]
>RWS28004.1 hypothetical protein B4U80_02213 [Leptotrombidium deliense]
>RWS28003.1 hypothetical protein B4U80_12821 [Leptotrombidium deliense]
>RWS28002.1 serine hydrolase-like protein [Leptotrombidium deliense]
>RWS28001.1 serine hydrolase-like protein, partial [Leptotrombidium deliense]
>RWS28000.1 complexin-like protein [Leptotrombidium deliense]
>RWS27999.1 85/88 kDa calcium-independent phospholipase A2-like protein [Leptotrombidium deliense]
>RWS27998.1 DNA-binding protein RFX2-like isoform X4, partial [Leptotrombidium deliense]
>RWS27997.1 integrin-alpha FG-GAP repeat-containing protein 2-like protein [Leptotrombidium deliense]
>RWS27996.1 lupus La-like protein [Leptotrombidium deliense]
>RWS27995.1 E3 ubiquitin-protein ligase NRDP1-like protein [Leptotrombidium deliense]
>RWS27994.1 Metabotropic glutamate receptor 3-like protein [Leptotrombidium deliense]
>RWS27993.1 eukaryotic translation initiation factor 2C-like protein [Leptotrombidium deliense]
>RWS27992.1 60S acidic ribosomal protein P0-like protein [Leptotrombidium deliense]
>RWS27991.1 beta-1:4-mannosyltransferase egh-like protein [Leptotrombidium deliense]
>RWS27990.1 tRNA (guanine(10)-N2)-methyltransferase-like protein [Leptotrombidium deliense]
>RWS27989.1 ER membrane protein complex subunit 2-like protein, partial [Leptotrombidium deliense]
>RWS27988.1 neuropeptide receptor A9-like protein [Leptotrombidium deliense]
>RWS27987.1 neuropeptide Y receptor-like protein [Leptotrombidium deliense]
>RWS27986.1 neuropeptide Y receptor-like protein 2 [Leptotrombidium deliense]
>RWS27985.1 Protein spaetzle-like protein [Leptotrombidium deliense]
>RWS27984.1 piezo-type mechanosensitive ion channel component 1-like protein, partial [Leptotrombidium deliense]
>RWS27983.1 piezo-type mechanosensitive ion channel component-like protein, partial [Leptotrombidium deliense]
>RWS27982.1 vacuolar protein sorting-associated protein 52-like protein [Leptotrombidium deliense]
>RWS27981.1 hepatocyte nuclear factor 4-gamma-like protein [Leptotrombidium deliense]
>RWS27980.1 Synaptotagmin-14-like protein [Leptotrombidium deliense]
>RWS27979.1 Synaptotagmin-14-like protein [Leptotrombidium deliense]
>RWS27978.1 excitatory amino acid transporter 2-like protein [Leptotrombidium deliense]
>RWS27977.1 histone acetyltransferase-like protein 2, partial [Leptotrombidium deliense]
>RWS27976.1 hypothetical protein B4U80_00278 [Leptotrombidium deliense]
>RWS27975.1 elongation of very long chain fatty acids protein-like protein [Leptotrombidium deliense]
>RWS27974.1 pre-mRNA 3'-end-processing factor FIP1-like protein, partial [Leptotrombidium deliense]
>RWS27973.1 hypothetical protein B4U80_12823 [Leptotrombidium deliense]
>RWS27972.1 E3 ubiquitin-protein ligase Topors-like isoform X1 [Leptotrombidium deliense]
>RWS27971.1 AT-rich interactive domain-containing protein 5B-like protein, partial [Leptotrombidium deliense]
>RWS27970.1 High affinity nerve growth factor receptor-like protein [Leptotrombidium deliense]
>RWS27969.1 BDNF/NT-3 growth factors receptor-like protein [Leptotrombidium deliense]
>RWS27968.1 hypothetical protein B4U80_09544 [Leptotrombidium deliense]
>RWS27967.1 ral GTPase-activating protein subunit alpha-1-like protein, partial [Leptotrombidium deliense]
>RWS27966.1 epididymal secretory protein E1-like protein [Leptotrombidium deliense]
>RWS27965.1 uncharacterized protein B4U80_05034 [Leptotrombidium deliense]
>RWS27964.1 potassium channel subfamily T member 2-like protein [Leptotrombidium deliense]
>RWS27963.1 GATA-C-like protein [Leptotrombidium deliense]
>RWS27962.1 coiled-coil domain-containing protein 174-like isoform X1 [Leptotrombidium deliense]
>RWS27961.1 tetratricopeptide repeat protein 39B-like protein, partial [Leptotrombidium deliense]
>RWS27960.1 phosphatase 2C-like protein, partial [Leptotrombidium deliense]
>RWS27959.1 hypothetical protein B4U80_02843 [Leptotrombidium deliense]
>RWS27958.1 leukocyte tyrosine kinase receptor-like protein [Leptotrombidium deliense]
>RWS27957.1 Csa-PI transferase 2-like protein [Leptotrombidium deliense]
>RWS27956.1 signal peptide peptidase-like 3, partial [Leptotrombidium deliense]
>RWS27955.1 microtubule-actin cross-linking factor 1-like protein [Leptotrombidium deliense]
>RWS27954.1 microtubule-actin cross-linking factor 1:-like isoforms 1/2/3/5 [Leptotrombidium deliense]
>RWS27953.1 hypothetical protein B4U80_12824 [Leptotrombidium deliense]
>RWS27952.1 E2/E3 hybrid ubiquitin-protein ligase UBE2O-like protein [Leptotrombidium deliense]
>RWS27951.1 glutamyl-tRNA(Gln) amidotransferase subunit A-like protein, partial [Leptotrombidium deliense]
>RWS27950.1 protein HEXIM1-like protein [Leptotrombidium deliense]
>RWS27949.1 myc box-dependent-interacting protein 1-like protein [Leptotrombidium deliense]
>RWS27948.1 26S proteasome non-ATPase regulatory subunit 3-like protein [Leptotrombidium deliense]
>RWS27947.1 hypothetical protein B4U80_00503, partial [Leptotrombidium deliense]
>RWS27946.1 NACHT and WD repeat domain-containing protein 2-like protein [Leptotrombidium deliense]
>RWS27945.1 inactive rhomboid protein 1-like protein [Leptotrombidium deliense]
>RWS27944.1 putative diacylglycerol O-acyltransferase-like protein, partial [Leptotrombidium deliense]
>RWS27943.1 hypothetical protein B4U80_00310 [Leptotrombidium deliense]
>RWS27942.1 zinc finger: C2H2 type-like protein [Leptotrombidium deliense]
>RWS27941.1 serine palmitoyltransferase 1-like protein [Leptotrombidium deliense]
>RWS27940.1 39S ribosomal protein L30-like protein [Leptotrombidium deliense]
>RWS27939.1 signal recognition particle receptor subunit alpha-like protein [Leptotrombidium deliense]
>RWS27938.1 40S ribosomal protein S10-like protein [Leptotrombidium deliense]
>RWS27937.1 SAFB-like transcription modulator isoform X2 [Leptotrombidium deliense]
>RWS27936.1 hypothetical protein B4U80_00205 [Leptotrombidium deliense]
>RWS27935.1 uncharacterized protein B4U80_00203 [Leptotrombidium deliense]
>RWS27934.1 peroxisome biogenesis factor 13-like isoform X2 [Leptotrombidium deliense]
>RWS27933.1 uncharacterized protein B4U80_10933 [Leptotrombidium deliense]
>RWS27932.1 aminomethyltransferase-like isoform X1 [Leptotrombidium deliense]
>RWS27931.1 chaoptin-like protein [Leptotrombidium deliense]
>RWS27930.1 inositol 1:4:5-trisphosphate receptor-like protein, partial [Leptotrombidium deliense]
>RWS27929.1 doublesex and mab-3 related transcription factor 3-like protein [Leptotrombidium deliense]
>RWS27928.1 valine--tRNA ligase-like protein [Leptotrombidium deliense]
>RWS27927.1 mandelate racemase/muconate lactonizing protein-like protein, partial [Leptotrombidium deliense]
>RWS27926.1 protein MEMO1-like protein [Leptotrombidium deliense]
>RWS27925.1 uncharacterized protein B4U80_12825 [Leptotrombidium deliense]
>RWS27924.1 secretory carrier-associated membrane protein-like protein [Leptotrombidium deliense]
>RWS27923.1 Josephin-1-like protein [Leptotrombidium deliense]
>RWS27922.1 Sorting nexin-29-like protein [Leptotrombidium deliense]
>RWS27921.1 store-operated calcium entry-associated regulatory factor-like protein [Leptotrombidium deliense]
>RWS27920.1 ATP-binding cassette sub-family D member 3-like protein [Leptotrombidium deliense]
>RWS27919.1 Transposon Tf2-6 polyprotein-like protein [Leptotrombidium deliense]
>RWS27918.1 Down syndrome cell adhesion molecule-like protein Dscam2, partial [Leptotrombidium deliense]
>RWS27917.1 cell adhesion molecule-like protein, partial [Leptotrombidium deliense]
>RWS27916.1 hypothetical protein B4U80_03028, partial [Leptotrombidium deliense]
>RWS27915.1 transmembrane protein 242-like protein [Leptotrombidium deliense]
>RWS27914.1 putative palmitoyltransferase ZDHHC14-like isoform X2 [Leptotrombidium deliense]
>RWS27913.1 Frizzled-7-A-like protein [Leptotrombidium deliense]
>RWS27912.1 hypothetical protein B4U80_07607, partial [Leptotrombidium deliense]
>RWS27911.1 platelet-derived growth factor subunit A-like protein [Leptotrombidium deliense]
>RWS27910.1 solute carrier family 26 member 6-like isoform X2 [Leptotrombidium deliense]
>RWS27909.1 caspase-like protein, partial [Leptotrombidium deliense]
>RWS27908.1 MFS-type transporter-like protein [Leptotrombidium deliense]
>RWS27907.1 MFS-type transporter SLC18B1-like protein [Leptotrombidium deliense]
>RWS27906.1 MFS-type transporter SLC18B1-like protein, partial [Leptotrombidium deliense]
>RWS27905.1 MKRN2 opposite strand protein-like protein, partial [Leptotrombidium deliense]
>RWS27904.1 mediator of RNA polymerase II transcription subunit 30-like isoform X1 [Leptotrombidium deliense]
>RWS27903.1 adenylate cyclase type 3-like protein [Leptotrombidium deliense]
>RWS27902.1 general transcription factor 3C polypeptide 2-like protein [Leptotrombidium deliense]
>RWS27901.1 Programmed cell death protein 6-like protein, partial [Leptotrombidium deliense]
>RWS27900.1 protein transport protein Sec61 subunit beta-like protein [Leptotrombidium deliense]
>RWS27899.1 unconventional myosin-Va-like protein [Leptotrombidium deliense]
>RWS27898.1 transmembrane protein-like protein [Leptotrombidium deliense]
>RWS27897.1 Neuronal PAS domain-containing protein 2-like protein [Leptotrombidium deliense]
>RWS27896.1 glutamyl-tRNA(Gln) amidotransferase subunit C-like protein [Leptotrombidium deliense]
>RWS27895.1 motile sperm domain-containing protein 2-like protein [Leptotrombidium deliense]
>RWS27894.1 trafficking protein particle complex subunit 1-like protein [Leptotrombidium deliense]
>RWS27893.1 dimethylaniline monooxygenase [N-oxide-forming] 5-like protein [Leptotrombidium deliense]
>RWS27892.1 nuclear hormone receptor FTZ-F1-like protein, partial [Leptotrombidium deliense]
>RWS27891.1 uncharacterized protein B4U80_05627 [Leptotrombidium deliense]
>RWS27890.1 uncharacterized protein B4U80_01336 [Leptotrombidium deliense]
>RWS27889.1 exosome complex exonuclease RRP44-like protein [Leptotrombidium deliense]
>RWS27888.1 neurobeachin-like protein 1 [Leptotrombidium deliense]
>RWS27887.1 Down syndrome cell adhesion molecule-like protein Dscam2 [Leptotrombidium deliense]
>RWS27886.1 Neuroligin-4: X-linked-like protein [Leptotrombidium deliense]
>RWS27885.1 hypothetical protein B4U80_06847 [Leptotrombidium deliense]
>RWS27884.1 sodium-dependent noradrenaline transporter-like protein [Leptotrombidium deliense]
>RWS27883.1 hypothetical protein B4U80_10577, partial [Leptotrombidium deliense]
>RWS27882.1 myosin-IIIb-like protein [Leptotrombidium deliense]
>RWS27881.1 caspase-like protein [Leptotrombidium deliense]
>RWS27880.1 hypothetical protein B4U80_01545 [Leptotrombidium deliense]
>RWS27879.1 uncharacterized protein B4U80_03589 [Leptotrombidium deliense]
>RWS27878.1 hypothetical protein B4U80_13698 [Leptotrombidium deliense]
>RWS27877.1 protein kinase C-binding protein NELL2-like protein, partial [Leptotrombidium deliense]
>RWS27876.1 putative methyltransferase-like protein, partial [Leptotrombidium deliense]
>RWS27875.1 mrg-binding protein-like protein [Leptotrombidium deliense]
>RWS27874.1 stromal membrane-associated protein 1-like isoform X2 [Leptotrombidium deliense]
>RWS27873.1 uncharacterized protein B4U80_02113 [Leptotrombidium deliense]
>RWS27872.1 mucin-3A-like protein [Leptotrombidium deliense]
>RWS27871.1 mucin-5AC-like isoform X2, partial [Leptotrombidium deliense]
>RWS27870.1 ATP-dependent DNA helicase PIF1-like protein [Leptotrombidium deliense]
>RWS27869.1 hypothetical protein B4U80_13699 [Leptotrombidium deliense]
>RWS27868.1 serine/threonine-protein phosphatase 1 regulatory subunit 10-like protein [Leptotrombidium deliense]
>RWS27867.1 tubulin polyglutamylase TTLL4-like protein [Leptotrombidium deliense]
>RWS27866.1 beta-mannosidase-like protein, partial [Leptotrombidium deliense]
>RWS27865.1 GTP-binding protein 10-like protein [Leptotrombidium deliense]
>RWS27864.1 neurexin-4-like protein [Leptotrombidium deliense]
>RWS27863.1 solute carrier family 40 member 1-like protein, partial [Leptotrombidium deliense]
>RWS27862.1 hypothetical protein B4U80_03953 [Leptotrombidium deliense]
>RWS27861.1 double-stranded RNA-specific editase Adar-like isoform X3 [Leptotrombidium deliense]
>RWS27860.1 hypothetical protein B4U80_03954, partial [Leptotrombidium deliense]
>RWS27859.1 hypothetical protein B4U80_12830 [Leptotrombidium deliense]
>RWS27858.1 vitellogenin-like protein [Leptotrombidium deliense]
>RWS27857.1 GTP-binding protein Rhes-like protein, partial [Leptotrombidium deliense]
>RWS27856.1 orphan G-protein coupled receptor 40-like protein [Leptotrombidium deliense]
>RWS27855.1 cleft lip and palate transmembrane protein 1-like protein [Leptotrombidium deliense]
>RWS27854.1 motile sperm domain-containing protein 2-like isoform X1 [Leptotrombidium deliense]
>RWS27853.1 uncharacterized protein B4U80_00959 [Leptotrombidium deliense]
>RWS27852.1 leucine-rich repeats and immunoglobulin-like domains protein 3 [Leptotrombidium deliense]
>RWS27851.1 Motile sperm domain-containing protein 2-like protein [Leptotrombidium deliense]
>RWS27850.1 zinc finger protein with KRAB and SCAN domains 7-like isoform X2, partial [Leptotrombidium deliense]
>RWS27849.1 hypothetical protein B4U80_12834 [Leptotrombidium deliense]
>RWS27848.1 serine/arginine repetitive matrix protein 1-like protein, partial [Leptotrombidium deliense]
>RWS27847.1 uncharacterized protein B4U80_00340 [Leptotrombidium deliense]
>RWS27846.1 Down syndrome cell adhesion molecule-like protein Dscam2, partial [Leptotrombidium deliense]
>RWS27845.1 U7 snRNA-associated Sm-like protein LSm10 [Leptotrombidium deliense]
>RWS27844.1 uncharacterized protein B4U80_00947 [Leptotrombidium deliense]
>RWS27843.1 hypothetical protein B4U80_00946 [Leptotrombidium deliense]
>RWS27842.1 hypothetical protein B4U80_03140 [Leptotrombidium deliense]
>RWS27841.1 Guanylate kinase-like protein [Leptotrombidium deliense]
>RWS27840.1 vacuolar protein sorting-associated protein 8-like isoform X2 [Leptotrombidium deliense]
>RWS27839.1 geranylgeranyl pyrophosphate synthase-like protein, partial [Leptotrombidium deliense]
>RWS27838.1 ion channel nompc-like protein [Leptotrombidium deliense]
>RWS27837.1 hypothetical protein B4U80_08893 [Leptotrombidium deliense]
>RWS27836.1 LIM homeobox transcription factor 1-alpha-like protein [Leptotrombidium deliense]
>RWS27835.1 homeodomain-only protein-like protein [Leptotrombidium deliense]
>RWS27834.1 sulfotransferase family cytosolic 1B member 1-like protein [Leptotrombidium deliense]
>RWS27833.1 Transmembrane protease serine 9-like protein [Leptotrombidium deliense]
>RWS27832.1 post-GPI attachment to proteins factor 3-like protein, partial [Leptotrombidium deliense]
>RWS27831.1 putative ubiquitin carboxyl-terminal hydrolase FAF-X-like protein [Leptotrombidium deliense]
>RWS27830.1 hypothetical protein B4U80_10426 [Leptotrombidium deliense]
>RWS27829.1 hypothetical protein B4U80_12835 [Leptotrombidium deliense]
>RWS27828.1 nitric oxide synthase: inducible-like isoform X1, partial [Leptotrombidium deliense]
>RWS27827.1 nucleosome assembly protein 1-like 4 isoform X2 [Leptotrombidium deliense]
>RWS27826.1 hypothetical protein B4U80_12837 [Leptotrombidium deliense]
>RWS27825.1 uncharacterized protein B4U80_11396 [Leptotrombidium deliense]
>RWS27824.1 lysosome membrane protein 2-like protein [Leptotrombidium deliense]
>RWS27823.1 chloride channel protein 2-like protein [Leptotrombidium deliense]
>RWS27822.1 Cytochrome c oxidase assembly protein COX19-like protein [Leptotrombidium deliense]
>RWS27821.1 sodium channel protein para-like protein [Leptotrombidium deliense]
>RWS27820.1 hypothetical protein B4U80_10121 [Leptotrombidium deliense]
>RWS27819.1 NADH dehydrogenase [ubiquinone] 1 alpha subcomplex subunit 5-like protein [Leptotrombidium deliense]
>RWS27818.1 peroxisomal N(1)-acetyl-spermine/spermidine oxidase-like protein 1, partial [Leptotrombidium deliense]
>RWS27817.1 paired box protein Pax-2a-like protein [Leptotrombidium deliense]
>RWS27816.1 thyroid adenoma-associated protein-like protein [Leptotrombidium deliense]
>RWS27815.1 hydroxylysine kinase-like isoform X2 [Leptotrombidium deliense]
>RWS27814.1 coatomer subunit delta-like protein [Leptotrombidium deliense]
>RWS27813.1 zinc finger RNA-binding protein-like protein [Leptotrombidium deliense]
>RWS27812.1 60S ribosomal export protein NMD3-like protein, partial [Leptotrombidium deliense]
>RWS27811.1 60S ribosomal protein l17-like protein [Leptotrombidium deliense]
>RWS27810.1 uncharacterized protein B4U80_05490 [Leptotrombidium deliense]
>RWS27809.1 dUTP diphosphatase-like protein [Leptotrombidium deliense]
>RWS27808.1 hypothetical protein B4U80_12839 [Leptotrombidium deliense]
>RWS27807.1 small heat shock protein p26-like protein [Leptotrombidium deliense]
>RWS27806.1 hypothetical protein B4U80_12841 [Leptotrombidium deliense]
>RWS27805.1 MOSC domain-containing protein 1-like protein [Leptotrombidium deliense]
>RWS27804.1 Chl1p-like protein, partial [Leptotrombidium deliense]
>RWS27803.1 lectin protein type I-like protein [Leptotrombidium deliense]
>RWS27802.1 hypothetical protein B4U80_12842 [Leptotrombidium deliense]
>RWS27801.1 tyrosine-protein phosphatase 99A-like protein, partial [Leptotrombidium deliense]
>RWS27800.1 polymerase polyprotein-like protein [Leptotrombidium deliense]
>RWS27799.1 lysosomal acid phosphatase-like protein 3 [Leptotrombidium deliense]
>RWS27798.1 lysosomal acid phosphatase-like protein 3, partial [Leptotrombidium deliense]
>RWS27797.1 2-oxoglutarate dehydrogenase-like protein [Leptotrombidium deliense]
>RWS27796.1 epimerase family protein SDR39U1-like protein [Leptotrombidium deliense]
>RWS27795.1 AP-1 complex subunit gamma-1-like protein [Leptotrombidium deliense]
>RWS27794.1 hypothetical protein B4U80_09928 [Leptotrombidium deliense]
>RWS27793.1 sphingomyelin phosphodiesterase-like protein 2 [Leptotrombidium deliense]
>RWS27792.1 sphingomyelin phosphodiesterase-like protein 2 [Leptotrombidium deliense]
>RWS27791.1 hypothetical protein B4U80_00084 [Leptotrombidium deliense]
>RWS27790.1 serine/threonine-protein kinase PAK 1-like isoform X2, partial [Leptotrombidium deliense]
>RWS27789.1 riboflavin kinase-like protein [Leptotrombidium deliense]
>RWS27788.1 sodium-independent sulfate anion transporter-like protein [Leptotrombidium deliense]
>RWS27787.1 Long-chain fatty acid transport protein 1-like protein, partial [Leptotrombidium deliense]
>RWS27786.1 1:4-alpha-glucan-branching enzyme-like protein [Leptotrombidium deliense]
[truncated: 33,484,638 more chars]
